# Supplementary material for: 3,9-Dimethyl-2,3-dihydro­spiro­[carb­az­ole-1,2′-[1,3]dithio­lan]-4(9H)-one
Source: Acta Crystallogr Sect E Struct Rep Online. 2013 Mar 28;69(Pt 4):o598–9. doi: 10.1107/S1600536813007873 (PMC3629639; doi:10.1107/S1600536813007873)
Supplement: Supplementary file 1 [file e-69-0o598-sup1.cif]

##############################################################################
#                                                                            #
# This CIF contains the data in a paper accepted for publication in          #
# Acta Crystallographica Section E. It conforms to the requirements of       #
# Notes for Authors for Acta Crystallographica Section E, and has been       #
# peer reviewed under the auspices of the IUCr Commission on Journals.       #
#                                                                            #
# Full details of the Crystallographic Information File format               #
# are given in the paper "The Crystallographic Information File (CIF):       #
# a New Standard Archive File for Crystallography" by S. R. Hall, F. H.      #
# Allen and I. D. Brown [Acta Cryst. (1991), A47, 655-685].                  #
#                                                                            #
# The current version of the core CIF dictionary is obtainable from          #
# ftp://ftp.iucr.org/pub/cif_core.dic.                                       #
#                                                                            #
# Software is freely available for graphical display of the structure(s)     #
# in this CIF. For information consult the CIF software page                 #
# http://www.iucr.org/resources/cif/software.                                #
#                                                                            #
# This file may be used for bona fide research purposes within the           #
# scientific community so long as proper attribution is given to the journal # 
# article from which it was obtained.                                        #
#                                                                            #
##############################################################################
data_I
_audit_creation_method     SHELXL-97
_chemical_name_systematic
;
3,9-Dimethyl-2,3-dihydrospiro[carbazole-1,2'-[1,3]dithiolan]-4(9<i>H</i>)-one
;
_chemical_name_common     ?
_chemical_formula_moiety     'C16 H17 N O S2'
_chemical_formula_sum     'C16 H17 N O S2'
_chemical_formula_iupac     'C16 H17 N O S2'
_chemical_formula_weight     303.43
_chemical_melting_point     ?
_symmetry_cell_setting     orthorhombic
_symmetry_space_group_name_H-M     'P b c a'
_symmetry_space_group_name_Hall     '-P 2ac 2ab'
loop_
    _symmetry_equiv_pos_as_xyz
    'x, y, z'
    'x+1/2, -y+1/2, -z'
    '-x, y+1/2, -z+1/2'
    '-x+1/2, -y, z+1/2'
    '-x, -y, -z'
    '-x-1/2, y-1/2, z'
    'x, -y-1/2, z-1/2'
    'x-1/2, y, -z-1/2'
_cell_length_a     16.8163(3)
_cell_length_b     9.8407(2)
_cell_length_c     17.2913(4)
_cell_angle_alpha     90.00
_cell_angle_beta     90.00
_cell_angle_gamma     90.00
_cell_volume     2861.44(10)
_cell_formula_units_Z     8
_cell_measurement_reflns_used     3799
_cell_measurement_theta_min     2.67
_cell_measurement_theta_max     28.19
_cell_measurement_temperature     100(2)
_exptl_crystal_description     block
_exptl_crystal_colour     colorless
_exptl_crystal_size_max     0.47
_exptl_crystal_size_mid     0.32
_exptl_crystal_size_min     0.29
_exptl_crystal_density_diffrn     1.409
_exptl_crystal_density_meas     ?
_exptl_crystal_density_method     'not measured'
_exptl_crystal_F_000     1280
_exptl_absorpt_coefficient_mu     0.366
_exptl_absorpt_correction_type     multi-scan
_exptl_absorpt_process_details     '(SADABS; Bruker, 2005)'
_exptl_absorpt_correction_T_min     0.8466
_exptl_absorpt_correction_T_max     0.9012
_exptl_special_details
;
;
_diffrn_ambient_temperature     100(2)
_diffrn_radiation_type     MoK\a
_diffrn_radiation_wavelength     0.71073
_diffrn_radiation_source     'fine-focus sealed tube'
_diffrn_radiation_monochromator     graphite
_diffrn_measurement_device_type     'Bruker Kappa APEXII CCD area-detector'
_diffrn_measurement_method     '\f and \w scans'
_diffrn_detector_area_resol_mean     ?
_diffrn_reflns_number     13394
_diffrn_reflns_av_R_equivalents     0.0331
_diffrn_reflns_av_sigmaI/netI     0.0330
_diffrn_reflns_theta_min     2.42
_diffrn_reflns_theta_max     28.50
_diffrn_reflns_theta_full     28.50
_diffrn_measured_fraction_theta_max     0.977
_diffrn_measured_fraction_theta_full     0.977
_diffrn_reflns_limit_h_min     -22
_diffrn_reflns_limit_h_max     22
_diffrn_reflns_limit_k_min     -13
_diffrn_reflns_limit_k_max     10
_diffrn_reflns_limit_l_min     -23
_diffrn_reflns_limit_l_max     20
_diffrn_standards_number     ?
_diffrn_standards_interval_count     ?
_diffrn_standards_interval_time     ?
_diffrn_standards_decay_%     ?
_refine_special_details
;
 Refinement of F^2^ against ALL reflections.  The weighted R-factor wR and
 goodness of fit S are based on F^2^, conventional R-factors R are based
 on F, with F set to zero for negative F^2^. The threshold expression of
 F^2^ > 2sigma(F^2^) is used only for calculating R-factors(gt) etc. and is
 not relevant to the choice of reflections for refinement.  R-factors based
 on F^2^ are statistically about twice as large as those based on F, and R-
 factors based on ALL data will be even larger.
;
_reflns_number_total     3540
_reflns_number_gt     2912
_reflns_threshold_expression     I>2\s(I)
_refine_ls_structure_factor_coef     Fsqd
_refine_ls_matrix_type     full
_refine_ls_R_factor_all     0.0894
_refine_ls_R_factor_gt     0.0752
_refine_ls_wR_factor_gt     0.1849
_refine_ls_wR_factor_ref     0.1948
_refine_ls_goodness_of_fit_ref     1.051
_refine_ls_restrained_S_all     1.051
_refine_ls_number_reflns     3540
_refine_ls_number_parameters     183
_refine_ls_number_restraints     0
_refine_ls_hydrogen_treatment     constr
_refine_ls_weighting_scheme     calc
_refine_ls_weighting_details
        'calc w=1/[\s^2^(Fo^2^)+(0.0845P)^2^+10.7607P] where P=(Fo^2^+2Fc^2^)/3'
_atom_sites_solution_hydrogens     geom
_atom_sites_solution_primary     direct
_atom_sites_solution_secondary     difmap
_refine_ls_shift/su_max     0.000
_refine_ls_shift/su_mean     0.000
_refine_diff_density_max     1.734
_refine_diff_density_min     -1.075
_refine_ls_extinction_method     none
_refine_ls_extinction_coef     ?
loop_
    _atom_type_symbol
    _atom_type_description
    _atom_type_scat_dispersion_real
    _atom_type_scat_dispersion_imag
    _atom_type_scat_source
    'C' 'C' 0.0033 0.0016
                         'International Tables Vol C Tables 4.2.6.8 and 6.1.1.4'
    'H' 'H' 0.0000 0.0000
                         'International Tables Vol C Tables 4.2.6.8 and 6.1.1.4'
    'N' 'N' 0.0061 0.0033
                         'International Tables Vol C Tables 4.2.6.8 and 6.1.1.4'
    'O' 'O' 0.0106 0.0060
                         'International Tables Vol C Tables 4.2.6.8 and 6.1.1.4'
    'S' 'S' 0.1246 0.1234
                         'International Tables Vol C Tables 4.2.6.8 and 6.1.1.4'
_computing_data_collection     'APEX2 (Bruker, 2007)'
_computing_cell_refinement     'SAINT (Bruker, 2007)'
_computing_data_reduction     'SAINT (Bruker, 2007)'
_computing_structure_solution     'SHELXS97 (Sheldrick, 2008)'
_computing_structure_refinement     'SHELXL97 (Sheldrick, 2008)'
_computing_molecular_graphics     'ORTEP-3 for Windows (Farrugia, 2012)'
_computing_publication_material
                                'WinGX (Farrugia, 2012) and PLATON (Spek, 2009)'
loop_
    _atom_site_type_symbol
    _atom_site_label
    _atom_site_fract_x
    _atom_site_fract_y
    _atom_site_fract_z
    _atom_site_U_iso_or_equiv
    _atom_site_adp_type
    _atom_site_calc_flag
    _atom_site_refinement_flags
    _atom_site_occupancy
    _atom_site_symmetry_multiplicity
    _atom_site_disorder_assembly
    _atom_site_disorder_group
    S S1 0.92826(5) 0.57718(9) 0.92430(5) 0.0250(2) Uani d . 1 1 . .
    S S2 0.76350(5) 0.48874(9) 0.95846(6) 0.0268(2) Uani d . 1 1 . .
    O O1 0.85144(15) 0.3722(3) 0.64738(14) 0.0239(5) Uani d . 1 1 . .
    C C1 0.8416(2) 0.4921(3) 0.88344(19) 0.0197(6) Uani d . 1 1 . .
    C C2 0.8013(2) 0.5688(4) 0.8151(2) 0.0286(8) Uani d . 1 1 . .
    H H2A 0.7473 0.5313 0.8072 0.034 Uiso calc R 1 1 . .
    H H2B 0.7955 0.6658 0.8292 0.034 Uiso calc R 1 1 . .
    C C3 0.8470(3) 0.5590(4) 0.7396(2) 0.0289(8) Uani d . 1 1 . .
    H H3 0.9021 0.5935 0.7492 0.035 Uiso calc R 1 1 . .
    C C4 0.85370(19) 0.4092(3) 0.71536(19) 0.0191(6) Uani d . 1 1 . .
    C C4A 0.87029(17) 0.3169(3) 0.77841(18) 0.0148(6) Uani d . 1 1 . .
    C C5 0.91327(18) 0.0866(3) 0.7158(2) 0.0194(6) Uani d . 1 1 . .
    H H5 0.9066 0.1127 0.6633 0.023 Uiso calc R 1 1 . .
    C C5A 0.89776(17) 0.1783(3) 0.77599(19) 0.0163(6) Uani d . 1 1 . .
    C C6 0.9385(2) -0.0429(3) 0.7349(2) 0.0239(7) Uani d . 1 1 . .
    H H6 0.9489 -0.1066 0.6948 0.029 Uiso calc R 1 1 . .
    C C7 0.9491(2) -0.0818(3) 0.8121(2) 0.0256(7) Uani d . 1 1 . .
    H H7 0.9658 -0.1718 0.8234 0.031 Uiso calc R 1 1 . .
    C C8 0.9357(2) 0.0079(3) 0.8720(2) 0.0224(7) Uani d . 1 1 . .
    H H8 0.9437 -0.0184 0.9243 0.027 Uiso calc R 1 1 . .
    C C8A 0.90996(18) 0.1386(3) 0.85310(19) 0.0170(6) Uani d . 1 1 . .
    N N9 0.89088(16) 0.2472(3) 0.90098(16) 0.0181(5) Uani d . 1 1 . .
    C C9A 0.86652(18) 0.3536(3) 0.85548(18) 0.0155(6) Uani d . 1 1 . .
    C C10 0.8955(2) 0.2417(4) 0.9851(2) 0.0235(7) Uani d . 1 1 . .
    H H10A 0.9219 0.1574 1.0009 0.035 Uiso calc R 1 1 . .
    H H10B 0.8418 0.2445 1.0069 0.035 Uiso calc R 1 1 . .
    H H10C 0.9261 0.3197 1.0041 0.035 Uiso calc R 1 1 . .
    C C11 0.8106(2) 0.6453(4) 0.6759(2) 0.0255(7) Uani d . 1 1 . .
    H H11A 0.8438 0.6398 0.6294 0.038 Uiso calc R 1 1 . .
    H H11B 0.8074 0.7400 0.6932 0.038 Uiso calc R 1 1 . .
    H H11C 0.7571 0.6118 0.6641 0.038 Uiso calc R 1 1 . .
    C C12 0.8746(3) 0.6719(5) 0.9974(3) 0.0377(10) Uani d . 1 1 . .
    H H12A 0.9120 0.7095 1.0360 0.045 Uiso calc R 1 1 . .
    H H12B 0.8452 0.7481 0.9734 0.045 Uiso calc R 1 1 . .
    C C13 0.8179(3) 0.5753(5) 1.0353(2) 0.0354(9) Uani d . 1 1 . .
    H H13A 0.7806 0.6254 1.0692 0.043 Uiso calc R 1 1 . .
    H H13B 0.8474 0.5085 1.0671 0.043 Uiso calc R 1 1 . .
loop_
    _atom_site_aniso_label
    _atom_site_aniso_U_11
    _atom_site_aniso_U_22
    _atom_site_aniso_U_33
    _atom_site_aniso_U_12
    _atom_site_aniso_U_13
    _atom_site_aniso_U_23
    S1 0.0233(4) 0.0244(4) 0.0275(5) -0.0063(3) 0.0077(3) -0.0106(3)
    S2 0.0184(4) 0.0257(4) 0.0362(5) 0.0007(3) 0.0008(3) -0.0062(4)
    O1 0.0292(12) 0.0296(13) 0.0130(12) 0.0025(10) -0.0008(10) 0.0004(9)
    C1 0.0298(16) 0.0154(14) 0.0138(15) 0.0006(12) -0.0039(13) -0.0015(11)
    C2 0.0336(18) 0.0278(18) 0.0243(19) 0.0059(15) -0.0034(15) 0.0004(14)
    C3 0.041(2) 0.0244(16) 0.0210(18) 0.0081(15) -0.0011(16) 0.0028(14)
    C4 0.0193(14) 0.0248(15) 0.0133(15) 0.0020(12) -0.0002(12) 0.0016(12)
    C4A 0.0144(12) 0.0158(13) 0.0142(14) -0.0020(11) 0.0003(11) -0.0005(11)
    C5 0.0170(13) 0.0209(15) 0.0204(16) -0.0018(12) 0.0045(12) -0.0032(12)
    C5A 0.0144(13) 0.0169(14) 0.0175(15) -0.0021(11) 0.0031(11) -0.0002(11)
    C6 0.0209(15) 0.0196(15) 0.031(2) -0.0013(12) 0.0068(14) -0.0083(13)
    C7 0.0216(15) 0.0173(14) 0.038(2) 0.0013(12) 0.0063(14) 0.0014(14)
    C8 0.0207(15) 0.0184(15) 0.0279(19) 0.0014(12) 0.0019(13) 0.0062(13)
    C8A 0.0163(13) 0.0160(14) 0.0187(16) -0.0011(11) 0.0011(12) -0.0014(12)
    N9 0.0226(12) 0.0173(12) 0.0143(13) 0.0013(10) 0.0000(11) 0.0017(10)
    C9A 0.0175(13) 0.0155(13) 0.0134(15) -0.0011(11) -0.0034(11) 0.0012(11)
    C10 0.0287(16) 0.0250(16) 0.0167(17) 0.0012(14) -0.0053(13) 0.0050(13)
    C11 0.0318(18) 0.0264(16) 0.0184(17) 0.0040(14) -0.0038(14) 0.0076(13)
    C12 0.035(2) 0.042(2) 0.035(2) -0.0019(18) 0.0037(18) -0.0165(18)
    C13 0.034(2) 0.047(2) 0.025(2) -0.0040(18) 0.0074(16) -0.0127(18)
_geom_special_details
;
 All esds (except the esd in the dihedral angle between two l.s. planes)
 are estimated using the full covariance matrix.  The cell esds are taken
 into account individually in the estimation of esds in distances, angles
 and torsion angles; correlations between esds in cell parameters are only
 used when they are defined by crystal symmetry.  An approximate (isotropic)
 treatment of cell esds is used for estimating esds involving l.s. planes.
;
loop_
    _geom_bond_atom_site_label_1
    _geom_bond_atom_site_label_2
    _geom_bond_site_symmetry_2
    _geom_bond_distance
    _geom_bond_publ_flag
    S1 C1 . 1.823(3) ?
    S1 C12 . 1.811(4) ?
    S2 C1 . 1.847(4) ?
    S2 C13 . 1.824(4) ?
    O1 C4 . 1.231(4) ?
    C1 C2 . 1.558(5) ?
    C1 C9A . 1.505(4) ?
    C2 H2A . 0.9900 ?
    C2 H2B . 0.9900 ?
    C3 C2 . 1.519(5) ?
    C3 C11 . 1.520(5) ?
    C3 H3 . 1.0000 ?
    C4 C3 . 1.536(5) ?
    C4A C4 . 1.446(4) ?
    C4A C5A . 1.441(4) ?
    C5 C6 . 1.383(5) ?
    C5 H5 . 0.9500 ?
    C5A C5 . 1.402(4) ?
    C5A C8A . 1.405(5) ?
    C6 C7 . 1.400(6) ?
    C6 H6 . 0.9500 ?
    C7 H7 . 0.9500 ?
    C8 C7 . 1.379(5) ?
    C8 H8 . 0.9500 ?
    C8A C8 . 1.396(4) ?
    N9 C8A . 1.390(4) ?
    N9 C9A . 1.372(4) ?
    N9 C10 . 1.458(4) ?
    C9A C4A . 1.382(4) ?
    C10 H10A . 0.9800 ?
    C10 H10B . 0.9800 ?
    C10 H10C . 0.9800 ?
    C11 H11A . 0.9800 ?
    C11 H11B . 0.9800 ?
    C11 H11C . 0.9800 ?
    C12 C13 . 1.498(6) ?
    C12 H12A . 0.9900 ?
    C12 H12B . 0.9900 ?
    C13 H13A . 0.9900 ?
    C13 H13B . 0.9900 ?
loop_
    _geom_angle_atom_site_label_1
    _geom_angle_atom_site_label_2
    _geom_angle_atom_site_label_3
    _geom_angle_site_symmetry_1
    _geom_angle_site_symmetry_3
    _geom_angle
    _geom_angle_publ_flag
    C12 S1 C1 . . 96.24(18) ?
    C13 S2 C1 . . 98.43(17) ?
    S1 C1 S2 . . 107.72(17) ?
    C2 C1 S1 . . 114.8(2) ?
    C2 C1 S2 . . 103.4(2) ?
    C9A C1 S1 . . 108.6(2) ?
    C9A C1 S2 . . 114.0(2) ?
    C9A C1 C2 . . 108.4(3) ?
    C1 C2 H2A . . 108.8 ?
    C1 C2 H2B . . 108.8 ?
    C3 C2 C1 . . 113.6(3) ?
    C3 C2 H2A . . 108.8 ?
    C3 C2 H2B . . 108.8 ?
    H2A C2 H2B . . 107.7 ?
    C2 C3 C11 . . 112.5(3) ?
    C2 C3 C4 . . 109.4(3) ?
    C2 C3 H3 . . 107.7 ?
    C4 C3 H3 . . 107.7 ?
    C11 C3 C4 . . 111.6(3) ?
    C11 C3 H3 . . 107.7 ?
    O1 C4 C3 . . 122.8(3) ?
    O1 C4 C4A . . 122.7(3) ?
    C4A C4 C3 . . 114.3(3) ?
    C5A C4A C4 . . 129.4(3) ?
    C9A C4A C4 . . 123.7(3) ?
    C9A C4A C5A . . 106.8(3) ?
    C5A C5 H5 . . 120.9 ?
    C6 C5 C5A . . 118.3(3) ?
    C6 C5 H5 . . 120.9 ?
    C5 C5A C4A . . 133.7(3) ?
    C5 C5A C8A . . 119.9(3) ?
    C8A C5A C4A . . 106.4(3) ?
    C5 C6 C7 . . 121.2(3) ?
    C5 C6 H6 . . 119.4 ?
    C7 C6 H6 . . 119.4 ?
    C6 C7 H7 . . 119.3 ?
    C8 C7 C6 . . 121.3(3) ?
    C8 C7 H7 . . 119.3 ?
    C7 C8 C8A . . 117.7(3) ?
    C7 C8 H8 . . 121.2 ?
    C8A C8 H8 . . 121.2 ?
    C8 C8A C5A . . 121.6(3) ?
    N9 C8A C5A . . 108.5(3) ?
    N9 C8A C8 . . 129.9(3) ?
    C8A N9 C10 . . 123.6(3) ?
    C9A N9 C8A . . 108.3(3) ?
    C9A N9 C10 . . 128.0(3) ?
    C4A C9A C1 . . 124.0(3) ?
    N9 C9A C1 . . 126.1(3) ?
    N9 C9A C4A . . 109.9(3) ?
    N9 C10 H10A . . 109.5 ?
    N9 C10 H10B . . 109.5 ?
    N9 C10 H10C . . 109.5 ?
    H10A C10 H10B . . 109.5 ?
    H10A C10 H10C . . 109.5 ?
    H10B C10 H10C . . 109.5 ?
    C3 C11 H11A . . 109.5 ?
    C3 C11 H11B . . 109.5 ?
    C3 C11 H11C . . 109.5 ?
    H11A C11 H11B . . 109.5 ?
    H11A C11 H11C . . 109.5 ?
    H11B C11 H11C . . 109.5 ?
    S1 C12 H12A . . 110.3 ?
    S1 C12 H12B . . 110.3 ?
    C13 C12 S1 . . 107.2(3) ?
    C13 C12 H12A . . 110.3 ?
    C13 C12 H12B . . 110.3 ?
    H12A C12 H12B . . 108.5 ?
    S2 C13 H13A . . 110.3 ?
    S2 C13 H13B . . 110.3 ?
    C12 C13 S2 . . 107.3(3) ?
    C12 C13 H13A . . 110.3 ?
    C12 C13 H13B . . 110.3 ?
    H13A C13 H13B . . 108.5 ?
loop_
    _geom_torsion_atom_site_label_1
    _geom_torsion_atom_site_label_2
    _geom_torsion_atom_site_label_3
    _geom_torsion_atom_site_label_4
    _geom_torsion_site_symmetry_1
    _geom_torsion_site_symmetry_2
    _geom_torsion_site_symmetry_3
    _geom_torsion_site_symmetry_4
    _geom_torsion
    _geom_torsion_publ_flag
    C12 S1 C1 S2 . . . . -23.5(2) ?
    C12 S1 C1 C2 . . . . 91.1(3) ?
    C12 S1 C1 C9A . . . . -147.4(3) ?
    C1 S1 C12 C13 . . . . 45.7(3) ?
    C13 S2 C1 S1 . . . . -0.1(2) ?
    C13 S2 C1 C2 . . . . -122.0(3) ?
    C13 S2 C1 C9A . . . . 120.4(3) ?
    C1 S2 C13 C12 . . . . 30.4(3) ?
    S1 C1 C2 C3 . . . . 75.4(4) ?
    S2 C1 C2 C3 . . . . -167.6(3) ?
    C9A C1 C2 C3 . . . . -46.2(4) ?
    S1 C1 C9A N9 . . . . 67.1(4) ?
    S1 C1 C9A C4A . . . . -110.8(3) ?
    S2 C1 C9A N9 . . . . -53.0(4) ?
    S2 C1 C9A C4A . . . . 129.1(3) ?
    C2 C1 C9A N9 . . . . -167.6(3) ?
    C2 C1 C9A C4A . . . . 14.5(4) ?
    C4 C3 C2 C1 . . . . 60.7(4) ?
    C11 C3 C2 C1 . . . . -174.7(3) ?
    O1 C4 C3 C2 . . . . 144.3(3) ?
    O1 C4 C3 C11 . . . . 19.1(5) ?
    C4A C4 C3 C2 . . . . -41.2(4) ?
    C4A C4 C3 C11 . . . . -166.4(3) ?
    C5A C4A C4 O1 . . . . 10.0(5) ?
    C5A C4A C4 C3 . . . . -164.4(3) ?
    C9A C4A C4 O1 . . . . -174.3(3) ?
    C9A C4A C4 C3 . . . . 11.2(5) ?
    C4 C4A C5A C5 . . . . -3.8(6) ?
    C4 C4A C5A C8A . . . . 175.7(3) ?
    C9A C4A C5A C5 . . . . -180.0(3) ?
    C9A C4A C5A C8A . . . . -0.5(3) ?
    C5A C5 C6 C7 . . . . -0.5(5) ?
    C4A C5A C5 C6 . . . . -179.0(3) ?
    C8A C5A C5 C6 . . . . 1.6(4) ?
    C4A C5A C8A N9 . . . . 0.1(3) ?
    C4A C5A C8A C8 . . . . 179.0(3) ?
    C5 C5A C8A N9 . . . . 179.6(3) ?
    C5 C5A C8A C8 . . . . -1.5(5) ?
    C5 C6 C7 C8 . . . . -0.8(5) ?
    C8A C8 C7 C6 . . . . 1.0(5) ?
    N9 C8A C8 C7 . . . . 178.8(3) ?
    C5A C8A C8 C7 . . . . 0.2(5) ?
    C9A N9 C8A C5A . . . . 0.4(3) ?
    C9A N9 C8A C8 . . . . -178.4(3) ?
    C10 N9 C8A C5A . . . . 179.2(3) ?
    C10 N9 C8A C8 . . . . 0.4(5) ?
    C8A N9 C9A C1 . . . . -178.9(3) ?
    C8A N9 C9A C4A . . . . -0.7(4) ?
    C10 N9 C9A C1 . . . . 2.4(5) ?
    C10 N9 C9A C4A . . . . -179.5(3) ?
    N9 C9A C4A C4 . . . . -175.7(3) ?
    N9 C9A C4A C5A . . . . 0.8(3) ?
    C1 C9A C4A C4 . . . . 2.5(5) ?
    C1 C9A C4A C5A . . . . 179.0(3) ?
    S1 C12 C13 S2 . . . . -50.0(4) ?
loop_
    _geom_hbond_atom_site_label_D
    _geom_hbond_atom_site_label_H
    _geom_hbond_atom_site_label_A
    _geom_hbond_site_symmetry_A
    _geom_hbond_distance_DH
    _geom_hbond_distance_HA
    _geom_hbond_distance_DA
    _geom_hbond_angle_DHA
    _geom_hbond_publ_flag
    C13 H13A O1 4_665 0.99 2.60 3.483(5) 149 yes
    C2 H2A Cg3 6_655 0.99 2.89 3.813(4) 155 yes
data_global
_journal_date_recd_electronic     2013-03-18
_journal_date_accepted     2013-03-21
_journal_name_full     'Acta Crystallographica, Section E'
_journal_year     2013
_journal_volume     69
_journal_issue      4
_journal_page_first     o598
_journal_page_last     o599
_journal_paper_category     QO
_journal_paper_doi     10.1107/S1600536813007873
_journal_coeditor_code     XU5690
_publ_contact_author
;
Dr Tuncer H\"okelek
Hacettepe University
Department of Physics
06532 Beytepe
Ankara
Turkey
;
_publ_contact_author_email     merzifon@hacettepe.edu.tr
_publ_contact_author_fax     '90(312)2352550'
_publ_contact_author_phone     '90(312)2977242'
_publ_section_title
;
3,9-Dimethyl-2,3-dihydrospiro[carbazole-1,2'-[1,3]dithiolan]-4(9<i>H</i>)-one
;
loop_
    _publ_author_name
    _publ_author_address
    'G\"ulle, Sibel'
;
Celal Bayar University
Faculty of Arts and Sciences
Department of Chemistry
45030 Muradiye
Manisa
Turkey
;
    '\,Caylak Deliba\,s, Nagihan'
;
Department of Physics
Sakarya University
54187 Esentepe
Sakarya
Turkey
;
    'Erg\"un, Yavuz'
;
Dokuz Eyl\"ul University
Faculty of Arts and Sciences
Department of Chemistry
T\?inaztepe
35160 Buca
\.Izmir
Turkey
;
    'H\"okelek, Tuncer'
;
Hacettepe University
Department of Physics
06800 Beytepe
Ankara
Turkey
;
