# Supplementary material for: 3,9-Dimethyl-2,3-dihydro­spiro­[carb­az­ole-1,2′-[1,3]dithio­lan]-4(9H)-one
Source: Acta Crystallogr Sect E Struct Rep Online. 2013 Mar 28;69(Pt 4):o598–9. doi: 10.1107/S1600536813007873 (PMC3629639; doi:10.1107/S1600536813007873)
Supplement: Supplementary file 2 [file e-69-0o598-Isup2.hkl]

#
# h,k,l, Fc-squared, Fo-squared, sigma(Fo-squared) and status flag
#
data_I
_shelx_title ' CY_10_1 in Pbca'
_shelx_refln_list_code          4
_shelx_F_calc_maximum      308.39
_exptl_crystal_F_000      1280.00
_reflns_d_resolution_high  0.7448
 
loop_
 _symmetry_equiv_pos_as_xyz
 'x, y, z'
 'x+1/2, -y+1/2, -z'
 '-x, y+1/2, -z+1/2'
 '-x+1/2, -y, z+1/2'
 '-x, -y, -z'
 '-x-1/2, y-1/2, z'
 'x, -y-1/2, z-1/2'
 'x-1/2, y, -z-1/2'
 
_cell_length_a    16.8163
_cell_length_b     9.8407
_cell_length_c    17.2913
_cell_angle_alpha  90.000
_cell_angle_beta   90.000
_cell_angle_gamma  90.000
 
_shelx_F_squared_multiplier     1.000
 
loop_
 _refln_index_h
 _refln_index_k
 _refln_index_l
 _refln_F_squared_calc
 _refln_F_squared_meas
 _refln_F_squared_sigma
 _refln_observed_status
   2   0   0     2375.36     2043.21     36.13 o
   4   0   0    95102.20    98895.24   1584.60 o
   6   0   0    30425.48    32572.87    389.07 o
   8   0   0      502.76      429.32     14.00 o
  10   0   0     5847.16     5994.00     68.73 o
  12   0   0     3450.68     2823.74     42.80 o
  14   0   0     1760.75     1816.33    135.48 o
  16   0   0     1376.97     1368.25     45.86 o
  18   0   0      350.02      424.72     33.43 o
  20   0   0       13.42       27.53     19.83 o
  22   0   0        4.63        5.64     21.63 o
   2   1   0    19002.42    16032.61    259.92 o
   4   1   0     2969.89     2987.51     52.27 o
   6   1   0    40841.19    45247.33    302.77 o
   8   1   0     1397.39     1506.82     18.00 o
  10   1   0     4399.11     4765.01     46.82 o
  12   1   0      506.33      595.24     16.75 o
  14   1   0     1429.99     1451.94     30.71 o
  16   1   0      212.89      240.88     19.26 o
  18   1   0     1267.63     1247.71     34.48 o
  20   1   0      142.47      151.97     19.14 o
  22   1   0      185.33      145.02     20.32 o
   0   2   0    46472.52    52238.44    751.65 o
   4   2   0    28959.06    28788.12    219.45 o
   6   2   0     4349.43     4315.39     40.48 o
   8   2   0     9831.19    10539.03     81.27 o
  10   2   0    18225.94    18738.40    156.19 o
  12   2   0     6194.64     5754.86     73.38 o
  14   2   0     2795.76     2958.11     45.16 o
  16   2   0      707.89      757.54     25.49 o
  18   2   0       33.64       52.48     13.56 o
  20   2   0      106.67       81.52     16.20 o
  22   2   0      139.09      124.05     20.11 o
   2   3   0    20134.46    23746.85    352.24 o
   4   3   0     7614.41     8635.05    103.96 o
   6   3   0     6958.21     6795.61     89.38 o
   8   3   0     2018.24     2040.43     31.05 o
  10   3   0     3684.40     3178.95     39.41 o
  12   3   0      232.73      228.69     18.28 o
  14   3   0     2988.63     3226.35     60.55 o
  16   3   0       73.83       43.39     19.93 o
  18   3   0      903.14      733.92     31.79 o
  20   3   0     1690.57     1643.34     47.52 o
   0   4   0      221.35      351.24     18.06 o
   2   4   0     3174.53     2749.18     34.66 o
   4   4   0    10222.42    11602.97    192.68 o
   6   4   0     4869.21     5303.91     77.34 o
   8   4   0     3095.95     2565.85     51.03 o
  10   4   0      676.98      674.16     24.70 o
  12   4   0      231.91      204.12     12.71 o
  14   4   0     2608.19     2613.95     41.14 o
  16   4   0       93.40      101.38     13.71 o
  18   4   0     2713.76     2668.26     55.48 o
  20   4   0        2.03       -7.53     14.13 o
   2   5   0     6928.59     8105.73     79.98 o
   6   5   0      394.46      280.08     19.16 o
   8   5   0     1151.05     1186.50     36.17 o
  10   5   0     3318.74     3134.45     54.46 o
  12   5   0     2742.83     2929.70     70.08 o
  14   5   0      309.02      354.77     31.91 o
  16   5   0     2311.54     2399.69     48.23 o
  18   5   0        1.99       30.55     17.78 o
  20   5   0       29.30       17.49     21.58 o
   0   6   0      224.61      167.59     18.06 o
   2   6   0     7824.27     8255.16    135.53 o
   4   6   0     2593.30     2927.28     37.96 o
   6   6   0      142.85      109.39     23.08 o
   8   6   0     9231.22     8566.25    171.61 o
  10   6   0     1337.60     1071.78     54.19 o
  12   6   0      106.87      109.39     33.12 o
  14   6   0      841.96      973.44     69.24 o
  16   6   0       31.79       54.11     15.35 o
  18   6   0        6.94       34.61     18.57 o
  20   6   0       21.66        1.88     18.57 o
   2   7   0      865.62      814.22     26.26 o
   4   7   0        0.21       17.76      6.60 o
   6   7   0     1158.90      871.08     47.17 o
   8   7   0      301.76      223.79     31.11 o
  10   7   0       45.44       61.22     23.08 o
  12   7   0      260.15      288.02     46.16 o
  14   7   0       55.05      204.72     42.15 o
  16   7   0       75.12       28.10     30.11 o
  18   7   0      665.71      584.50     41.15 o
   0   8   0      310.68      425.50     33.12 o
   2   8   0     3189.71     3545.86     61.13 o
   4   8   0      453.19      545.67     23.02 o
   6   8   0       77.14       83.29     13.05 o
   8   8   0     3482.59     3440.15    102.36 o
  10   8   0      135.51      127.45     29.10 o
  12   8   0      478.30      489.73     58.21 o
  14   8   0      886.42      918.24     69.24 o
  16   8   0      581.97      563.99     68.24 o
   2   9   0     4269.89     4466.75     75.37 o
   4   9   0     1049.90     1164.46     43.65 o
   6   9   0      247.26      145.51     18.06 o
   8   9   0      630.05      617.76     46.16 o
  12   9   0      907.40     1003.54     76.27 o
  14   9   0      182.35      253.90     51.18 o
  16   9   0       54.25       26.09     36.13 o
   0  10   0       60.07      101.36     25.09 o
   2  10   0      271.06      354.47     39.64 o
   4  10   0     1176.75     1113.80     37.37 o
   6  10   0      448.78      416.47     30.11 o
   8  10   0       71.07      110.87     15.49 o
  12  10   0      530.04      647.29     71.25 o
  14  10   0       79.13      134.47     45.16 o
   2  11   0      746.82      875.23     52.18 o
   4  11   0       61.87       35.49     15.42 o
   6  11   0     1776.94     1584.59     57.20 o
   8  11   0       40.75       72.58     16.26 o
  10  11   0      332.45      383.35     28.10 o
  12  11   0     1660.03     1762.22    102.36 o
   0  12   0     6216.32     6606.33    158.56 o
   2  12   0       14.35       -7.49     47.17 o
   4  12   0      213.24      363.20     29.18 o
   6  12   0     1563.88     1609.68     63.22 o
   8  12   0        4.51        5.94     15.62 o
   2  13   0      818.81      731.90     40.43 o
   1   1   1     7373.71     8298.90    250.38 o
   2   1   1     8743.05     9118.19    146.52 o
   3   1   1     7732.86     7398.66     71.44 o
   4   1   1    52853.96    57748.70    384.17 o
   5   1   1      765.90      559.17      8.39 o
   6   1   1     4045.08     4278.02     25.93 o
   7   1   1     6306.19     6186.78     35.87 o
   8   1   1     3613.72     4546.80     29.35 o
   9   1   1      688.04      905.85     12.50 o
  10   1   1      980.07     1095.03     11.58 o
  11   1   1      626.39      828.27     12.91 o
  12   1   1     1668.20     1777.68     20.77 o
  13   1   1     4386.16     4107.43     39.50 o
  14   1   1      250.67      241.17     11.36 o
  15   1   1      166.79      144.38      9.91 o
  16   1   1      928.38     1014.73     20.56 o
  17   1   1     2162.48     2253.35     30.80 o
  18   1   1      115.45      105.61     11.05 o
  19   1   1     3127.52     2864.62     37.34 o
  20   1   1      172.16      238.82     14.89 o
  21   1   1        2.96       15.92     10.41 o
  22   1   1       12.32       55.21     12.14 o
   0   2   1     1725.93     1592.97     22.34 o
   1   2   1     7938.58     8711.47     49.89 o
   2   2   1       78.81       55.19     13.05 o
   3   2   1    11616.34    12206.74     94.83 o
   4   2   1      257.02      246.88      9.03 o
   5   2   1        4.83       21.01      3.69 o
   6   2   1     9453.09     9597.54     59.05 o
   7   2   1        0.01        5.59      2.93 o
   8   2   1     4852.69     5114.35     31.49 o
   9   2   1     2805.43     2694.01     22.93 o
  10   2   1    11835.58    12244.46     75.19 o
  11   2   1     1123.68     1024.61     16.88 o
  12   2   1     3145.36     3366.06     35.77 o
  13   2   1       78.71      130.63      9.00 o
  14   2   1      359.37      340.91     12.87 o
  15   2   1      533.64      450.16     15.00 o
  16   2   1      246.95      273.94     16.12 o
  17   2   1      467.06      416.93     20.01 o
  18   2   1      154.44      203.54     12.95 o
  19   2   1      149.49      151.85     12.66 o
  20   2   1       10.60       -1.03      9.56 o
  21   2   1        6.38       12.64     10.37 o
  22   2   1       74.76       84.02     13.01 o
   1   3   1      192.04      313.51      6.17 o
   2   3   1     1762.30     1904.80     31.93 o
   3   3   1     3054.26     2942.40     49.43 o
   4   3   1      343.83      334.82     11.28 o
   5   3   1     3474.40     3058.89     34.86 o
   6   3   1       27.45       82.99      7.29 o
   7   3   1     1407.27     1239.25     17.42 o
   8   3   1     2733.51     3168.35     28.63 o
   9   3   1      277.05      294.16      9.73 o
  10   3   1       10.60       20.94      4.56 o
  11   3   1      136.53      177.48      6.85 o
  12   3   1      876.47     1026.41     14.46 o
  13   3   1     3258.88     3243.12     33.57 o
  14   3   1     3263.31     3219.99     33.21 o
  15   3   1     3676.83     3718.72     42.77 o
  16   3   1      865.79      819.32     21.14 o
  17   3   1      368.59      467.90     18.96 o
  18   3   1      595.24      614.18     25.43 o
  19   3   1      273.70      296.18     17.44 o
  20   3   1        0.18       -7.68     10.68 o
  21   3   1      956.39      998.19     34.48 o
   0   4   1      718.20      826.25     19.50 o
   1   4   1      338.86      458.26      8.62 o
   2   4   1      207.15      275.69     13.35 o
   4   4   1      879.81     1020.14     26.97 o
   5   4   1      349.17      268.04     14.34 o
   6   4   1        0.46       43.70      7.26 o
   7   4   1     2612.21     2117.55     31.35 o
   8   4   1       48.88       74.64     11.98 o
   9   4   1     3422.65     2758.75     35.50 o
  10   4   1       16.67       19.34      7.53 o
  11   4   1     1180.11     1095.39     25.09 o
  12   4   1       48.23       30.98      5.39 o
  13   4   1      596.06      697.42     18.38 o
  14   4   1     1367.11     1537.01     35.46 o
  15   4   1      153.21      141.78     10.48 o
  16   4   1       83.47       60.66      9.53 o
  17   4   1     1427.23     1413.12     25.98 o
  18   4   1      787.80      890.10     22.53 o
  19   4   1      298.65      272.19     15.79 o
  20   4   1      778.09      507.56     20.59 o
  21   4   1        2.92        2.85     11.54 o
   1   5   1      767.85      872.11     12.43 o
   2   5   1     1111.94     1074.47     13.13 o
   3   5   1     2463.32     2344.97     19.57 o
   5   5   1     1963.49     2248.53     31.98 o
   6   5   1       56.20      110.42      9.88 o
   7   5   1     2330.42     2124.61     32.86 o
   8   5   1       51.74      110.15     11.06 o
   9   5   1     2180.41     2093.24     32.19 o
  10   5   1      543.64      552.65     22.01 o
  11   5   1     4191.91     4057.44     58.04 o
  12   5   1       95.01      127.78     15.08 o
  13   5   1      435.28      443.50     27.07 o
  14   5   1       76.93       53.00      9.87 o
  15   5   1     2883.05     3014.68     43.23 o
  16   5   1      642.40      720.48     20.42 o
  17   5   1      306.04      361.37     20.13 o
  18   5   1       27.61       69.17     15.35 o
  19   5   1       79.74       67.42     14.03 o
  20   5   1      348.05      324.49     22.05 o
   0   6   1       84.15       84.70     10.27 o
   1   6   1      202.22      247.45      9.94 o
   2   6   1      208.18      245.80      8.28 o
   3   6   1      970.38     1064.25     14.02 o
   4   6   1      649.64      650.32     13.75 o
   6   6   1     1146.47     1198.14     35.83 o
   7   6   1      320.97      314.71     22.00 o
   8   6   1      316.16      254.61     21.63 o
   9   6   1      790.40      797.20     54.19 o
  10   6   1      285.92      277.35     30.37 o
  11   6   1      226.19      227.80     38.13 o
  12   6   1       28.39       48.78     27.60 o
  13   6   1      301.61      300.91     31.91 o
  14   6   1      189.88      250.17     31.52 o
  15   6   1      141.00      176.47     15.74 o
  16   6   1      147.12      130.07     12.60 o
  17   6   1      103.79       91.55     12.44 o
  18   6   1        0.18       -3.29     10.83 o
  19   6   1      158.33      175.46     16.26 o
   1   7   1     2148.73     2175.59     30.42 o
   2   7   1        0.45        7.35      6.56 o
   3   7   1      328.65      352.25     11.44 o
   4   7   1      750.93      833.97     13.69 o
   5   7   1     1058.46     1184.63     26.36 o
   6   7   1        8.02       -3.04      6.62 o
   7   7   1     2137.67     1848.07     48.25 o
   8   7   1      342.63      263.78     23.42 o
   9   7   1     3308.96     3450.66     77.77 o
  10   7   1      537.76      496.70     30.86 o
  11   7   1     3209.54     3150.12    111.39 o
  12   7   1        6.71       20.74     18.81 o
  13   7   1        1.25      -11.14     37.63 o
  14   7   1        0.06      -16.66     16.66 o
  15   7   1     2729.07     2626.30     79.10 o
  16   7   1      624.00      739.20     64.73 o
  17   7   1      396.94      435.13     19.01 o
  18   7   1        0.56       23.38     13.38 o
  19   7   1        1.43        8.37     11.45 o
   0   8   1      280.23      253.47     19.16 o
   1   8   1     2131.03     2074.26     31.93 o
   2   8   1       59.59       54.96      9.06 o
   3   8   1       42.92       53.40      8.66 o
   4   8   1       27.87       46.52      8.20 o
   5   8   1      339.15      298.25     15.56 o
   6   8   1      655.79      608.12     23.08 o
   7   8   1      141.66      194.22      9.58 o
   8   8   1        4.19       21.23     29.60 o
   9   8   1        1.23        0.08     18.57 o
  10   8   1        7.18        6.64     15.56 o
  11   8   1      589.64      682.41     63.22 o
  12   8   1       92.72      155.55     40.14 o
  13   8   1       23.56        9.06     21.63 o
  14   8   1      288.00      299.03     35.83 o
  15   8   1        4.53       53.84     24.41 o
  16   8   1      107.40      101.65     32.62 o
  17   8   1      364.05      381.43     95.84 o
   1   9   1      617.73      668.90     20.64 o
   2   9   1       39.62       27.52      9.23 o
   3   9   1       13.04       43.08      9.19 o
   4   9   1        0.70       -1.51      7.72 o
   5   9   1      825.44      886.96     23.60 o
   6   9   1        5.15      -14.05     14.05 o
   7   9   1       11.94       29.41      7.73 o
   8   9   1        0.15       -9.39      9.39 o
   9   9   1      411.83      459.53     32.99 o
  11   9   1       99.75       90.32     38.13 o
  12   9   1        1.51      -20.07     28.10 o
  13   9   1      363.30      459.03     42.58 o
  14   9   1      360.30      381.63     99.35 o
  15   9   1     1461.81     1516.96     65.57 o
  16   9   1      265.21      425.36     44.00 o
   0  10   1      894.51      855.49     34.06 o
   1  10   1     1365.27     1374.07     29.57 o
   2  10   1       17.38       21.15      9.68 o
   3  10   1       42.31       18.08      9.46 o
   4  10   1       60.31       60.12     10.70 o
   5  10   1      836.59      714.46     21.71 o
   6  10   1      200.70      178.12     15.95 o
   7  10   1       64.71       98.85     11.88 o
   8  10   1       81.91       60.35      9.61 o
   9  10   1       43.95       38.48      9.01 o
  10  10   1       17.32        7.59      8.85 o
  11  10   1      670.53      686.42     72.26 o
  12  10   1      474.02      598.11     67.24 o
  13  10   1        1.19       27.91     29.60 o
  14  10   1       86.98      139.70     65.23 o
   1  11   1      548.28      568.07     22.32 o
   2  11   1        2.31        6.06     16.51 o
   3  11   1      446.16      495.39     21.36 o
   4  11   1        4.04       -2.87      9.76 o
   5  11   1       29.41       53.20     11.66 o
   6  11   1       15.50       36.62     13.11 o
   7  11   1      276.10      218.19     18.08 o
   8  11   1        2.47       -8.47      9.10 o
   9  11   1      131.44      199.45     21.00 o
  10  11   1        5.30      -10.27     10.27 o
  11  11   1       23.52       10.93      9.95 o
  12  11   1      220.13      253.43     19.73 o
   0  12   1      604.03      554.92     35.46 o
   1  12   1      614.58      580.81     25.42 o
   2  12   1      193.02      211.19     17.35 o
   3  12   1       23.97       29.18     12.32 o
   4  12   1        7.66       21.38     11.79 o
   5  12   1      497.14      504.34     23.19 o
   6  12   1       51.61       62.98     17.37 o
   7  12   1      202.87      197.65     20.21 o
   8  12   1       14.59       -6.59     10.74 o
   9  12   1        1.09        6.52     13.48 o
   1  13   1      179.70      214.72     28.10 o
   2  13   1       90.91       93.78     17.82 o
   3  13   1       80.53       97.30     15.75 o
   2   0   2     6147.71     6123.66     69.44 o
   3   0   2    31733.41    33596.81    348.76 o
   4   0   2    12603.19    14987.75    135.57 o
   5   0   2    25501.97    25842.93    285.51 o
   6   0   2    10705.37    11741.20    135.60 o
   7   0   2     8498.69     8570.21     88.93 o
   8   0   2     1776.61     1916.52     32.57 o
   9   0   2      997.89      742.03     23.62 o
  10   0   2       19.73        7.08      5.38 o
  11   0   2     1156.55     1332.18     24.74 o
  12   0   2     2055.41     1488.68     49.72 o
  13   0   2      198.04      230.43     12.66 o
  14   0   2      708.58      795.56     48.81 o
  15   0   2       99.78       99.30     12.50 o
  16   0   2      824.07      842.34     26.42 o
  17   0   2      433.13      394.21     21.96 o
  18   0   2      209.10      354.43     22.26 o
  19   0   2      771.46      701.96     29.29 o
  20   0   2     1614.56     1987.13     45.51 o
  21   0   2        7.95       67.93     16.55 o
  22   0   2      223.05      156.79     20.69 o
   1   1   2     1051.29     1055.21     12.75 o
   2   1   2     6998.39     7172.31     43.29 o
   3   1   2     3983.30     3873.04     30.64 o
   4   1   2      241.20      247.27      6.87 o
   5   1   2     1697.71     1996.40     17.82 o
   6   1   2     6220.11     5765.53     36.76 o
   7   1   2      224.01      162.07      5.28 o
   8   1   2        7.63       23.65      3.64 o
   9   1   2     4465.93     4932.14     34.07 o
  10   1   2       39.55       50.78      5.29 o
  11   1   2      398.10      502.28     12.61 o
  12   1   2      399.66      344.99     10.88 o
  13   1   2     1923.88     1910.39     22.86 o
  14   1   2        3.56        2.22      6.79 o
  15   1   2      439.66      466.94     15.60 o
  16   1   2      743.91      698.73     17.99 o
  17   1   2      135.87      144.12     11.45 o
  18   1   2      172.24      184.71     14.22 o
  19   1   2        0.64       -2.81      8.69 o
  20   1   2      140.21      102.70     12.04 o
  21   1   2      118.13      113.49     12.93 o
  22   1   2      242.18      283.23     17.06 o
   0   2   2        7.47       23.31      4.45 o
   1   2   2     5351.46     5786.72     40.22 o
   2   2   2    10852.75     9917.94     62.22 o
   3   2   2     2028.50     2029.14     18.91 o
   4   2   2    13246.47    11756.00     83.48 o
   5   2   2    11560.68    12032.61     75.36 o
   6   2   2     1978.76     2163.66     17.79 o
   7   2   2     1930.83     2195.72     18.71 o
   8   2   2      993.18     1336.00     19.03 o
   9   2   2       50.43       54.96      4.81 o
  10   2   2      663.48      637.82     12.56 o
  11   2   2     6718.27     7292.79     55.95 o
  12   2   2      968.41      879.50     29.10 o
  13   2   2      287.38      308.20     13.95 o
  14   2   2      119.61      157.64     10.38 o
  15   2   2       41.02       39.04      7.93 o
  16   2   2      426.96      377.71     14.58 o
  17   2   2      459.88      412.69     16.04 o
  18   2   2      120.87       60.38     11.27 o
  19   2   2      214.08      226.74     14.06 o
  20   2   2      579.38      717.54     21.82 o
  21   2   2       38.61       29.62     10.94 o
  22   2   2       76.89      101.10     13.52 o
   1   3   2    16015.67    16991.04    105.32 o
   2   3   2     5191.34     5947.84     66.34 o
   3   3   2      123.09      155.01     10.05 o
   4   3   2     1670.07     2039.59     24.27 o
   5   3   2     6011.13     6460.20     54.06 o
   6   3   2     1799.62     2051.00     21.88 o
   7   3   2     1939.80     1550.60     19.50 o
   8   3   2     1262.53     1600.69     20.62 o
   9   3   2      306.59      420.16      8.88 o
  10   3   2     1868.75     1491.08     19.73 o
  11   3   2       16.80        9.42      4.53 o
  12   3   2      150.72      177.13      9.60 o
  13   3   2      414.34      442.06     14.35 o
  14   3   2      544.60      479.81     16.58 o
  15   3   2      750.56      760.74     18.81 o
  16   3   2      678.67      541.68     19.14 o
  17   3   2       29.22       40.94     10.30 o
  18   3   2       20.35       62.75     12.27 o
  19   3   2       35.03       53.96     11.76 o
  20   3   2        3.69       -0.85     10.57 o
  21   3   2      207.03      206.20     17.40 o
   0   4   2    23728.80    23310.45    244.46 o
   1   4   2    11863.08    12948.30     81.50 o
   2   4   2     4419.72     3310.05     24.50 o
   3   4   2     1045.38      999.40     12.60 o
   4   4   2       12.74       72.73      8.93 o
   5   4   2      601.22      491.16     19.43 o
   6   4   2     1926.79     2013.14     29.59 o
   7   4   2       38.39       41.61      6.85 o
   8   4   2     3969.74     3839.90     44.58 o
   9   4   2     1838.11     1759.85     26.21 o
  10   4   2      240.77      362.29     13.16 o
  11   4   2      528.92      540.10     15.34 o
  12   4   2      353.21      404.20     10.44 o
  13   4   2      236.32      278.47     12.71 o
  14   4   2      753.56      678.20     19.59 o
  15   4   2      141.02      163.85     16.05 o
  16   4   2      204.55      252.39     13.35 o
  17   4   2      332.59      359.35     20.37 o
  18   4   2       21.83        9.91      9.52 o
  19   4   2       11.95       21.74     10.14 o
  20   4   2      337.82      289.60     17.10 o
  21   4   2      598.40      464.89     31.18 o
   1   5   2     1342.77     1499.10     17.68 o
   2   5   2     4930.15     5661.69     41.11 o
   3   5   2      102.47      124.22      5.08 o
   4   5   2        3.38        9.21      3.85 o
   5   5   2      166.44      223.62     12.03 o
   6   5   2     1847.24     1648.41     27.84 o
   7   5   2     2280.92     2366.92     35.49 o
   8   5   2       85.46      124.07     10.46 o
   9   5   2      288.34      351.30     15.58 o
  10   5   2     2792.55     2504.08     36.67 o
  11   5   2      221.85      232.08     20.17 o
  12   5   2       33.56       30.47     11.99 o
  13   5   2       13.98       21.66      8.40 o
  14   5   2        0.98       12.64     14.21 o
  15   5   2     1453.84     1463.39     30.60 o
  16   5   2      784.42      558.08     40.53 o
  17   5   2      156.67      195.98     15.87 o
  18   5   2      115.09      149.60     15.47 o
  19   5   2      469.11      446.14     23.15 o
  20   5   2        2.57       14.15     14.34 o
   0   6   2      326.89      178.57     14.55 o
   1   6   2      676.05      833.27     22.56 o
   2   6   2     3164.47     2974.71     32.36 o
   3   6   2     2061.53     2190.06     21.86 o
   4   6   2     3596.68     3641.61     33.49 o
   5   6   2      557.09      475.63     12.71 o
   6   6   2       11.51        9.12     13.55 o
   7   6   2      398.65      467.79     52.69 o
   8   6   2     1482.79     1329.97     40.09 o
   9   6   2     3188.47     3047.75     53.08 o
  10   6   2     2966.46     3166.53     63.47 o
  11   6   2      152.35      117.41     32.11 o
  12   6   2       20.96       74.26     29.10 o
  13   6   2      186.91      240.58     40.64 o
  14   6   2        3.20       10.07     10.29 o
  15   6   2       50.46       39.98     12.48 o
  16   6   2      136.10      183.21     21.63 o
  17   6   2       87.56      105.68     13.11 o
  18   6   2       58.03       52.07     12.54 o
  19   6   2      177.09      129.35     15.75 o
   1   7   2      747.17      611.47     16.86 o
   2   7   2      113.99      115.92      9.35 o
   3   7   2      237.64      242.93     11.74 o
   4   7   2      172.69      296.55     13.91 o
   5   7   2        6.91       17.41      4.84 o
   6   7   2     2236.50     2200.36     20.83 o
   7   7   2        3.05       10.79     21.58 o
   8   7   2       60.24       33.91     15.24 o
   9   7   2      503.89      467.51     25.72 o
  10   7   2      717.22      644.30     28.68 o
  11   7   2      256.15      366.29     47.17 o
  12   7   2     1899.64     1684.95     82.29 o
  13   7   2     1052.08     1127.69     52.45 o
  14   7   2      879.75      772.93     43.93 o
  15   7   2       54.14       61.36     27.60 o
  16   7   2      121.27      143.90     35.39 o
  17   7   2        3.67      -16.39     16.39 o
  18   7   2       87.00      106.21     13.64 o
   0   8   2     3625.21     3506.95     62.09 o
   1   8   2      162.17      153.28     11.63 o
   2   8   2     1140.73     1141.36     25.98 o
   3   8   2      148.21      209.29     14.05 o
   4   8   2       30.10       50.77      8.27 o
   5   8   2        2.35       15.81     15.05 o
   6   8   2      599.24      610.73     19.16 o
   7   8   2     1093.83     1110.18     23.32 o
   8   8   2     2165.65     2070.32     80.28 o
   9   8   2      298.08      326.44     42.15 o
  10   8   2       71.21       35.45     21.69 o
  11   8   2        0.82       -3.01     27.10 o
  12   8   2        7.86        0.00     27.10 o
  13   8   2      741.64      735.59     50.14 o
  14   8   2      508.46      363.09     64.23 o
  15   8   2       38.03       68.98     26.85 o
  16   8   2       95.06      129.83     30.51 o
  17   8   2      270.34      292.49     36.06 o
   1   9   2     4640.74     4466.71     61.98 o
   2   9   2     3377.72     3147.66     43.37 o
   3   9   2       99.49      126.70     11.50 o
   4   9   2      285.86      288.20     20.13 o
   5   9   2     1066.91     1077.50     25.74 o
   6   9   2       17.54       43.14     10.13 o
   7   9   2     2488.07     2327.69     33.46 o
   8   9   2     1183.50     1331.98     27.81 o
   9   9   2       25.09       14.17      7.04 o
  10   9   2       31.04       17.06     31.11 o
  11   9   2       56.39      111.39     34.12 o
  12   9   2      120.16      106.38     37.13 o
  13   9   2      346.54      373.32     55.19 o
  14   9   2      233.24      157.82     32.28 o
  15   9   2      125.49      147.63     32.00 o
  16   9   2        7.74        3.01     24.41 o
   0  10   2      290.06      310.76     33.12 o
   1  10   2      170.82      156.11     13.61 o
   2  10   2      821.64      787.08     23.26 o
   3  10   2      377.21      465.68     21.74 o
   4  10   2     1151.51     1149.59     26.81 o
   5  10   2      383.29      394.02     29.11 o
   6  10   2       44.28       56.74     12.77 o
   7  10   2      369.39      360.38     17.67 o
   8  10   2       25.03        9.35      8.31 o
   9  10   2        2.37        4.54      9.55 o
  10  10   2      333.24      317.34     16.15 o
  11  10   2      860.41      935.30     74.26 o
  12  10   2      176.14      196.69     47.17 o
  13  10   2        0.07       18.06     34.12 o
  14  10   2       11.13       17.75     44.66 o
   1  11   2      158.38      126.89     13.98 o
   2  11   2       11.67       19.71     10.54 o
   3  11   2      238.74      216.08     16.27 o
   4  11   2      149.06      120.39     13.60 o
   5  11   2       36.91       40.98     11.42 o
   6  11   2      165.90      170.65     18.08 o
   7  11   2     1217.15     1218.15     34.77 o
   8  11   2      214.41      225.38     15.15 o
   9  11   2      413.69      332.70     19.26 o
  10  11   2       10.72        4.16     10.15 o
  11  11   2       45.42       37.51     11.20 o
  12  11   2      475.37      340.66     17.32 o
   0  12   2      638.77      658.27     37.13 o
   1  12   2     1179.31     1351.33     33.36 o
   2  12   2       55.02       69.06     13.26 o
   3  12   2      616.90      598.48     25.19 o
   4  12   2       59.84       54.98     12.92 o
   5  12   2      270.65      270.24     18.80 o
   6  12   2      371.54      378.40     26.26 o
   7  12   2        3.23       -5.02     13.48 o
   8  12   2        0.14       -6.25     12.02 o
   1  13   2        7.62        6.16     12.86 o
   2  13   2      186.77      206.45     19.00 o
   1   1   3     9820.90    10439.58     83.30 o
   2   1   3     4844.63     5098.64     33.57 o
   3   1   3     1735.94     1667.58     14.85 o
   4   1   3    16314.30    16501.57    110.63 o
   5   1   3      199.07      383.62     11.01 o
   6   1   3     3920.83     4463.19     40.55 o
   7   1   3     1096.13     1955.98     18.67 o
   8   1   3     4888.62     4734.56     33.09 o
   9   1   3      112.18      110.02      7.52 o
  10   1   3      634.28      617.21     12.83 o
  11   1   3     1629.75     1449.05     19.88 o
  12   1   3     4802.36     4996.80     42.33 o
  13   1   3     1607.20     1317.74     19.28 o
  14   1   3     1505.67     1517.43     22.80 o
  15   1   3      744.90      677.72     16.96 o
  16   1   3      142.33      262.96     12.94 o
  17   1   3     1301.51     1355.22     24.40 o
  18   1   3     2059.52     2234.26     31.91 o
  19   1   3      352.17      338.46     16.11 o
  20   1   3       28.16       10.56      9.99 o
  21   1   3      774.71      715.01     23.15 o
  22   1   3       61.73       36.18     11.57 o
   0   2   3      492.92      455.94     12.22 o
   1   2   3      737.75      973.57     13.94 o
   2   2   3    10583.33    10136.91     73.85 o
   3   2   3     1242.47      879.73      8.02 o
   4   2   3        0.10       43.19      2.92 o
   5   2   3        6.96       93.73      4.12 o
   6   2   3     4015.24     3651.90     25.10 o
   7   2   3      281.13      317.58      7.55 o
   8   2   3     2532.47     2694.06     23.17 o
   9   2   3       17.38       60.34      5.16 o
  10   2   3     1180.32     1311.85     17.73 o
  11   2   3      359.26      610.77     14.41 o
  12   2   3       25.45        8.97      7.55 o
  13   2   3      294.84      353.44     16.49 o
  14   2   3     2376.21     2304.77     33.15 o
  15   2   3     1416.69     1602.14     25.86 o
  16   2   3     1007.01     1070.91     20.90 o
  17   2   3      528.42      465.12     16.85 o
  18   2   3        1.83       -5.71      8.34 o
  19   2   3      331.48      384.28     17.12 o
  20   2   3      574.18      700.82     22.02 o
  21   2   3      389.99      364.70     17.98 o
  22   2   3      254.43      234.62     16.29 o
   1   3   3     1500.84     1296.10     15.19 o
   2   3   3      106.63      157.61      5.38 o
   3   3   3     2518.39     2793.93     19.59 o
   4   3   3      370.02      293.19      6.11 o
   5   3   3      156.70       88.70      5.46 o
   6   3   3     1093.17     1013.40     13.49 o
   7   3   3     1303.37     1113.87     23.80 o
   8   3   3      600.58      481.24      8.93 o
   9   3   3      799.80      678.37     11.06 o
  10   3   3      627.50      664.69     13.34 o
  11   3   3     2852.65     3179.25     26.15 o
  12   3   3     1636.80     1915.88     24.69 o
  13   3   3      777.28      685.20     16.43 o
  14   3   3      444.69      554.52     16.00 o
  15   3   3       51.67       49.39      9.15 o
  16   3   3      421.84      570.39     18.33 o
  17   3   3     1707.15     1624.89     29.97 o
  18   3   3     1154.61     1181.74     30.58 o
  19   3   3      970.89      892.83     25.10 o
  20   3   3      336.71      327.98     19.10 o
  21   3   3       39.14       71.25     13.67 o
   0   4   3     1284.14     1279.11     23.18 o
   1   4   3     1989.35     1790.16     20.81 o
   2   4   3     9120.57     9694.24     60.39 o
   3   4   3     1255.97     1464.01     15.84 o
   4   4   3       33.12       25.69      3.01 o
   5   4   3     1172.95     1386.23     19.29 o
   6   4   3     5400.65     5415.73     87.74 o
   7   4   3      366.18      289.03     12.50 o
   8   4   3     4553.83     4757.66     45.61 o
   9   4   3     1481.83     1643.60     23.06 o
  10   4   3      167.50      230.04      8.38 o
  11   4   3      433.62      371.62     20.56 o
  12   4   3      167.72      196.04     10.80 o
  13   4   3      578.20      625.87     17.20 o
  14   4   3     1491.75     1404.68     31.09 o
  15   4   3       61.98       59.39     12.76 o
  16   4   3      450.25      455.19     18.77 o
  17   4   3      593.52      683.15     20.07 o
  18   4   3      127.06      173.72     13.38 o
  19   4   3        0.37        6.13      9.95 o
  20   4   3       24.75       68.69     12.38 o
  21   4   3       16.54       18.19     12.15 o
   1   5   3      176.27      225.48      8.76 o
   2   5   3      701.40      578.06     11.44 o
   3   5   3      574.35      754.79     13.89 o
   4   5   3    10398.24     9875.38     71.55 o
   5   5   3        0.10       19.88      6.90 o
   6   5   3       37.58       80.68      8.71 o
   7   5   3     2861.40     2611.06     31.90 o
   8   5   3       88.58      102.73      9.93 o
   9   5   3     2602.27     2422.99     32.58 o
  10   5   3     3138.78     3296.67     48.62 o
  11   5   3       27.36       37.85      7.59 o
  12   5   3       45.28       34.34      6.28 o
  13   5   3      162.00      194.95     12.72 o
  14   5   3     1318.16     1434.23     31.43 o
  15   5   3      437.52      391.45     20.97 o
  16   5   3     2291.67     2436.56     89.66 o
  17   5   3      600.70      468.43     26.36 o
  18   5   3      224.71      235.93     32.16 o
  19   5   3      518.05      516.14     24.63 o
  20   5   3      259.36      267.01     20.25 o
   0   6   3       34.33       71.26     10.27 o
   1   6   3       63.73       86.92      8.77 o
   2   6   3     1583.34     1831.29     20.66 o
   3   6   3     1993.43     2106.59     22.04 o
   4   6   3      258.73      326.64     12.60 o
   5   6   3     1465.64     1121.99     18.68 o
   6   6   3      114.12      172.66     14.77 o
   7   6   3       37.76       49.68     14.19 o
   8   6   3      444.08      430.56     22.71 o
   9   6   3       28.44       25.06     12.32 o
  10   6   3       63.68       95.39     17.97 o
  11   6   3       90.80      177.63     34.12 o
  12   6   3      430.35      385.36     46.16 o
  13   6   3        4.43        0.91      9.41 o
  14   6   3      512.44      482.67     33.60 o
  15   6   3      428.50      367.14     29.13 o
  16   6   3      697.63      614.13     27.62 o
  17   6   3      141.63      181.82     24.17 o
  18   6   3       16.62       44.99     12.33 o
  19   6   3       29.51       31.58     13.19 o
   1   7   3      140.92      143.01     10.24 o
   2   7   3       63.83       64.44      8.24 o
   3   7   3      451.45      491.32     15.58 o
   4   7   3    11853.22    11584.12    133.99 o
   5   7   3       99.49      159.24      9.06 o
   6   7   3     1198.06     1242.40     20.27 o
   7   7   3     1526.72     1487.31     21.03 o
   8   7   3     1118.80     1016.00     31.14 o
   9   7   3     1192.23     1108.17     33.57 o
  10   7   3     4624.56     4879.25     74.73 o
  11   7   3      114.50      132.47     33.12 o
  12   7   3        4.26       39.14     27.10 o
  13   7   3      254.28      279.99     42.15 o
  14   7   3      589.55      595.16     57.94 o
  15   7   3      381.00      280.16     18.72 o
  16   7   3     1088.46     1106.88     44.48 o
  17   7   3        5.71        9.14     12.98 o
  18   7   3      164.45      160.89     18.90 o
   0   8   3     2479.97     2175.84     57.70 o
   1   8   3      105.62       81.78     10.86 o
   2   8   3      103.98      119.99     10.88 o
   3   8   3       30.03       36.91      8.34 o
   4   8   3       23.65       32.03      9.27 o
   5   8   3     3168.15     3084.23     90.32 o
   6   8   3      277.04      342.17     16.32 o
   7   8   3      389.75      470.50     15.69 o
   8   8   3       63.12       34.68      8.13 o
   9   8   3      222.87      299.38     14.65 o
  10   8   3      384.26      316.56     29.29 o
  11   8   3      369.82      319.13     46.16 o
  12   8   3      235.85      285.01     45.16 o
  13   8   3      382.95      446.58     54.19 o
  14   8   3      109.17      187.37     46.66 o
  15   8   3        2.62      -12.70     21.63 o
  16   8   3        0.77        0.58     11.33 o
  17   8   3      184.77      183.08     18.01 o
   1   9   3        1.08        3.22      8.51 o
   2   9   3        9.74       22.94      9.23 o
   3   9   3       25.25       58.30      9.81 o
   4   9   3     2797.71     2919.69     40.98 o
   5   9   3      232.72      237.75     16.66 o
   6   9   3       29.85       30.11     10.27 o
   7   9   3      135.01      139.16     15.21 o
   8   9   3       99.34       90.61      9.47 o
   9   9   3       74.84       95.31     12.34 o
  10   9   3      584.52      635.71     17.63 o
  11   9   3      723.17      725.30     25.13 o
  12   9   3       47.70       92.33     35.12 o
  13   9   3      327.97      353.25     53.19 o
  14   9   3      651.24      645.32     55.19 o
  15   9   3       23.06        7.94     24.81 o
  16   9   3       82.47       83.59     29.18 o
   0  10   3     1276.03     1245.00     40.80 o
   1  10   3      677.75      560.91     27.09 o
   2  10   3        1.24       16.18      9.51 o
   3  10   3      174.53      176.03     14.23 o
   4  10   3       59.78       91.38     11.75 o
   5  10   3      508.85      431.15     18.53 o
   6  10   3      331.31      389.08     49.68 o
   7  10   3      100.27       97.74     11.50 o
   8  10   3        7.32       13.01      8.53 o
   9  10   3      230.85      274.34     13.88 o
  10  10   3     1225.07     1049.99     25.28 o
  11  10   3      628.87      573.78     24.18 o
  12  10   3       72.15       81.56     14.05 o
  13  10   3       26.85        8.03     33.12 o
  14  10   3      688.67      759.21     55.72 o
   1  11   3       50.21       62.19     12.27 o
   2  11   3      331.06      227.92     16.70 o
   3  11   3       69.92       50.99     11.55 o
   4  11   3      146.21       97.66     12.98 o
   5  11   3        2.02       12.79     10.21 o
   6  11   3       79.85      104.90     15.95 o
   7  11   3       89.94       78.32     32.11 o
   8  11   3     1000.90     1115.17     30.27 o
   9  11   3       36.75       60.47     11.59 o
  10  11   3      163.43      159.52     15.61 o
  11  11   3      659.34      572.02     32.11 o
   0  12   3      172.95      180.04     34.62 o
   1  12   3      324.88      269.26     19.99 o
   2  12   3        6.01        7.35     11.40 o
   3  12   3       40.73       50.78     15.67 o
   4  12   3      211.47      243.15     18.23 o
   5  12   3      115.67       92.77     16.06 o
   6  12   3      967.99     1069.96     37.96 o
   7  12   3       28.65       15.68     16.06 o
   8  12   3       17.55      -10.81     10.81 o
   1  13   3       53.60       31.01     13.66 o
   0   0   4     5258.29     5278.64     89.32 o
   1   0   4    19876.66    21633.38    317.12 o
   3   0   4     1343.48      521.84     23.08 o
   4   0   4      168.91      296.01     22.58 o
   5   0   4     6758.62     8458.66    103.03 o
   6   0   4     1585.58     1783.68     29.41 o
   7   0   4     4379.09     3511.97     54.54 o
   8   0   4     3131.89     2636.33     41.64 o
   9   0   4        9.02       41.61     10.28 o
  10   0   4       19.30      161.64     13.88 o
  11   0   4    11537.99    11079.03    104.55 o
  12   0   4       79.95      183.66     11.90 o
  13   0   4      197.97      199.81     12.84 o
  14   0   4     1319.54     1193.26     25.80 o
  15   0   4      893.78      754.57     24.99 o
  16   0   4       70.99       51.27     12.16 o
  17   0   4      902.51      922.10     44.18 o
  18   0   4       54.76       43.30     13.73 o
  19   0   4      346.85      425.99     24.85 o
  20   0   4       22.10       74.67     18.54 o
  21   0   4       42.35       19.96     14.66 o
  22   0   4      200.00      185.03     27.67 o
   1   1   4      181.09      137.39     10.62 o
   2   1   4     1547.12     1513.88     19.75 o
   3   1   4       58.42       75.05      4.35 o
   4   1   4      879.15      996.66     12.71 o
   5   1   4      529.15      433.03      9.13 o
   6   1   4     1229.08      942.58     14.47 o
   7   1   4      509.38      687.22     14.95 o
   8   1   4     1243.28     1014.83     17.49 o
   9   1   4      147.18      139.87      7.40 o
  10   1   4      233.64      166.66      8.32 o
  11   1   4      116.70      138.98      8.68 o
  12   1   4      156.78      175.71      9.68 o
  13   1   4      115.43      102.82      8.39 o
  14   1   4       83.65       84.80      8.01 o
  15   1   4      817.40      783.43     18.04 o
  16   1   4       10.34       13.62      7.93 o
  17   1   4       22.37       26.28      8.66 o
  18   1   4        0.12       -5.34      8.35 o
  19   1   4      504.98      507.46     25.33 o
  20   1   4        0.00        5.03      9.55 o
  21   1   4      165.98      173.63     14.40 o
  22   1   4        2.40       -4.16     11.12 o
   0   2   4       11.15       22.91      5.05 o
   1   2   4     5592.52     6422.27     58.01 o
   2   2   4     4013.94     3754.60     30.97 o
   3   2   4       42.38       49.12      3.65 o
   4   2   4     4768.67     4327.08     26.66 o
   5   2   4     8318.17     9174.72     51.50 o
   6   2   4      155.77      159.10      5.90 o
   7   2   4     4334.41     3805.50     27.44 o
   8   2   4      588.39      435.48      9.35 o
   9   2   4     1174.81     1030.38     14.36 o
  10   2   4      266.49      223.66      9.91 o
  11   2   4     6091.77     6051.42     67.69 o
  12   2   4       91.84       74.11      9.02 o
  13   2   4        0.18        5.40      7.34 o
  14   2   4      205.28      162.43     12.05 o
  15   2   4      395.18      403.00     19.26 o
  16   2   4        0.05       14.87      8.28 o
  17   2   4      659.77      609.01     19.64 o
  18   2   4       35.38       48.79      9.59 o
  19   2   4      135.70      143.37     12.45 o
  20   2   4       19.00       35.44     10.62 o
  21   2   4      123.95      146.31     13.80 o
   1   3   4      814.65      607.71     10.33 o
   2   3   4     1912.33     2561.30     30.08 o
   3   3   4     4127.50     4471.72     28.90 o
   4   3   4      881.39      789.75      9.33 o
   5   3   4     7535.12     6519.72     37.04 o
   6   3   4      333.64      371.64      8.31 o
   7   3   4     2635.89     3151.64     25.25 o
   8   3   4     1571.01     1424.98     15.59 o
   9   3   4       62.53       68.29      5.41 o
  10   3   4        0.63        3.19      5.03 o
  11   3   4      746.83      915.82     18.25 o
  12   3   4        0.04        5.01      7.84 o
  13   3   4      584.20      486.86     15.94 o
  14   3   4       73.55       96.34     14.22 o
  15   3   4      707.93      716.52     19.82 o
  16   3   4       57.94       53.48      9.97 o
  17   3   4      172.58      225.32     15.72 o
  18   3   4      147.10      199.08     19.13 o
  19   3   4       77.53       67.76     13.45 o
  20   3   4       30.62       25.74     12.93 o
  21   3   4     1449.65     1441.29     39.14 o
   0   4   4     2995.78     2636.30     58.90 o
   1   4   4     2639.92     3353.73     31.01 o
   2   4   4     1752.06     1428.09     17.74 o
   3   4   4     2017.81     1564.77     18.77 o
   4   4   4      323.18      370.10     11.50 o
   5   4   4     2865.11     3025.73     22.36 o
   6   4   4      597.28      529.89      9.34 o
   7   4   4     3677.58     4097.72     29.32 o
   8   4   4      769.85      552.10     11.07 o
   9   4   4     1539.47     1600.46     17.42 o
  10   4   4      262.91      290.45     12.03 o
  11   4   4      101.36       99.45      7.53 o
  12   4   4      230.83      179.28     10.67 o
  13   4   4      490.94      432.55     21.01 o
  14   4   4        9.35        4.80      7.73 o
  15   4   4     1104.41     1119.46     25.05 o
  16   4   4        4.35       15.05      9.66 o
  17   4   4      317.63      377.52     18.94 o
  18   4   4      331.16      368.67     19.35 o
  19   4   4       23.66       15.81     11.02 o
  20   4   4        1.07        0.73     11.03 o
  21   4   4        0.15       15.14     12.79 o
   1   5   4      296.34      426.89     11.87 o
   2   5   4      153.27      119.71      5.95 o
   3   5   4     3150.59     3461.97     45.03 o
   4   5   4       29.95       42.06      4.95 o
   5   5   4      233.82      149.12      5.24 o
   6   5   4      657.90      663.05      9.83 o
   7   5   4       40.18       86.40      5.29 o
   8   5   4      264.44      267.00     10.55 o
   9   5   4     2749.59     2877.93     31.68 o
  10   5   4      347.38      330.83     19.22 o
  11   5   4       79.38       70.13      7.18 o
  12   5   4      184.23      185.49     12.33 o
  13   5   4     1665.57     1671.33     28.75 o
  14   5   4      287.62      282.05     15.39 o
  15   5   4      854.01      863.90     27.72 o
  16   5   4      290.35      294.46     22.40 o
  17   5   4        3.19       13.85     14.03 o
  18   5   4       11.17       16.25     15.21 o
  19   5   4       14.40       29.69     14.63 o
  20   5   4      597.93      497.78     25.99 o
   0   6   4      121.41      215.97     15.95 o
   1   6   4       58.83      132.09      9.23 o
   2   6   4       59.98      115.17      6.95 o
   3   6   4    20307.05    20060.63    127.41 o
   4   6   4     1012.85     1030.50     19.48 o
   5   6   4      467.74      488.12     10.87 o
   6   6   4     3049.77     2617.90     22.61 o
   7   6   4     1075.68     1020.45     13.89 o
   8   6   4     1415.75     1145.43     21.31 o
   9   6   4     1795.19     2027.16     41.14 o
  10   6   4      193.40      221.88     13.08 o
  11   6   4      108.64      113.28     13.51 o
  12   6   4      163.59      186.47     14.06 o
  13   6   4      258.61      187.33     22.58 o
  14   6   4      269.58      211.35     17.81 o
  15   6   4     1810.74     1782.23     41.38 o
  16   6   4      353.70      426.10     39.83 o
  17   6   4      272.82      260.28     21.37 o
  18   6   4       27.48       12.64     14.36 o
  19   6   4       81.31      101.47     14.87 o
   1   7   4     1281.57     1593.11     30.42 o
   2   7   4       61.24       56.19      8.22 o
   3   7   4      480.60      590.18     17.04 o
   4   7   4      262.00      265.02     13.60 o
   5   7   4     1200.10     1386.23     29.07 o
   6   7   4      120.31      183.40     10.62 o
   7   7   4      711.94      777.05     14.13 o
   8   7   4      242.45      219.59      9.23 o
   9   7   4        0.08        4.82      5.02 o
  10   7   4      780.35      754.04     58.21 o
  11   7   4        2.26       11.30     10.04 o
  12   7   4      228.47      222.61     16.40 o
  13   7   4      501.72      549.72     25.59 o
  14   7   4       38.72       91.34     28.85 o
  15   7   4       38.06       35.41     13.08 o
  16   7   4      237.92      252.68     21.34 o
  17   7   4       39.95       42.91     14.22 o
  18   7   4        0.45      -16.06     16.06 o
   0   8   4     5281.97     4819.57     91.32 o
   1   8   4     2982.73     3293.28     42.87 o
   2   8   4      210.00      233.82     18.97 o
   3   8   4     2661.44     2498.86     36.10 o
   4   8   4     5424.06     4955.54     58.23 o
   5   8   4       90.51      153.64     22.08 o
   6   8   4      643.09      636.61     19.94 o
   7   8   4      376.25      409.17     13.89 o
   8   8   4        0.98        3.38      6.57 o
   9   8   4     1129.57     1132.77     20.32 o
  10   8   4       97.46      176.65     15.50 o
  11   8   4      753.35      716.77     25.61 o
  12   8   4       30.66        8.98     10.93 o
  13   8   4      397.74      428.16     21.94 o
  14   8   4      178.33      165.52     17.14 o
  15   8   4      743.80      761.44     28.13 o
  16   8   4        9.42       16.59     12.77 o
  17   8   4      296.46      264.82     26.23 o
   1   9   4      198.39      137.35     12.25 o
   2   9   4     3371.77     3146.17     47.80 o
   3   9   4       30.07       71.52     10.56 o
   4   9   4     1099.46      957.39     23.60 o
   5   9   4      914.00      904.44     28.38 o
   6   9   4      632.52      452.12     21.58 o
   7   9   4      228.91      287.30     14.37 o
   8   9   4        0.01        4.52      7.36 o
   9   9   4      266.36      280.14     13.07 o
  10   9   4      240.82      271.94     14.08 o
  11   9   4      100.85       57.76      9.40 o
  12   9   4      206.97      187.57     17.30 o
  13   9   4      947.32      998.35     31.90 o
  14   9   4        1.30       32.91     18.57 o
  15   9   4       20.72        6.42     12.10 o
   0  10   4       69.82       68.14     22.58 o
   1  10   4      417.38      440.33     22.08 o
   2  10   4      325.36      298.25     17.01 o
   3  10   4      403.32      505.64     20.37 o
   4  10   4        2.90       45.54     11.01 o
   5  10   4      239.78      268.06     17.62 o
   6  10   4       73.16      107.34     15.24 o
   7  10   4      532.99      548.89     22.16 o
   8  10   4     1073.18     1180.42     26.36 o
   9  10   4      162.41      125.02     12.04 o
  10  10   4      162.00      214.11     36.04 o
  11  10   4      307.29      325.64     21.17 o
  12  10   4       68.72       23.75     11.27 o
  13  10   4       86.89       83.17     15.70 o
  14  10   4      105.15      138.65     44.16 o
   1  11   4      164.66      153.55     15.79 o
   2  11   4        0.88       -9.26      9.26 o
   3  11   4        0.97       -4.74      9.63 o
   4  11   4      233.13      188.20     15.54 o
   5  11   4       27.69       42.80     12.41 o
   6  11   4       71.07      114.29     17.03 o
   7  11   4      232.21      212.05     36.50 o
   8  11   4        4.59       -7.16     14.05 o
   9  11   4       47.20       29.95     11.88 o
  10  11   4      520.59      471.28     23.42 o
  11  11   4       93.13      104.58     15.05 o
   0  12   4       18.81       15.74     20.57 o
   1  12   4      400.12      404.67     22.26 o
   2  12   4      246.36      235.53     18.22 o
   3  12   4       62.40       42.48     13.02 o
   4  12   4       20.18       25.09     12.40 o
   5  12   4      350.08      399.58     21.77 o
   6  12   4        1.16       13.51     15.24 o
   7  12   4      698.69      797.42     32.99 o
   8  12   4      586.42      796.09     26.61 o
   1   1   5     1256.83      916.09     17.84 o
   2   1   5        9.14        6.39      3.56 o
   3   1   5       29.30       74.07      6.81 o
   4   1   5     8208.07     7757.05     59.69 o
   5   1   5      379.30      200.23      7.18 o
   6   1   5     1892.38     3090.31     36.07 o
   7   1   5      529.67      519.80     15.56 o
   8   1   5     4369.85     4568.22     45.62 o
   9   1   5     2837.24     2733.24     28.89 o
  10   1   5      253.29      180.52      9.37 o
  11   1   5        4.08       16.49      6.08 o
  12   1   5     5340.81     5165.27     44.06 o
  13   1   5      649.72      611.54     15.83 o
  14   1   5     2225.66     2039.32     27.08 o
  15   1   5       76.53       53.22      8.48 o
  16   1   5      463.76      427.65     17.51 o
  17   1   5      188.80      114.34     10.76 o
  18   1   5     2046.03     1796.79     28.85 o
  19   1   5      208.75      145.44     12.61 o
  20   1   5      270.93      305.95     16.45 o
  21   1   5      118.78      126.66     13.44 o
   0   2   5     1357.08     1366.75     29.65 o
   1   2   5       14.70       41.76      4.39 o
   2   2   5     4245.15     3980.17     28.13 o
   3   2   5     3100.50     2840.67     24.32 o
   4   2   5     5328.35     4718.55     32.78 o
   5   2   5     6482.68     7044.79     45.73 o
   6   2   5       15.34       33.86      3.78 o
   7   2   5       15.45       38.10      4.37 o
   8   2   5      221.39      140.81      6.36 o
   9   2   5     1479.72     1575.81     19.94 o
  10   2   5     2029.98     1962.67     29.34 o
  11   2   5     1728.54     1729.29     26.43 o
  12   2   5       46.12       53.21      8.67 o
  13   2   5       23.88       18.64      7.93 o
  14   2   5     1648.33     1636.15     28.65 o
  15   2   5      110.05       74.96     11.54 o
  16   2   5       46.46       67.78     11.59 o
  17   2   5      441.58      412.01     19.12 o
  18   2   5        0.83        7.90      9.38 o
  19   2   5      103.47      131.72     13.21 o
  20   2   5       16.16       22.14     10.07 o
  21   2   5      206.65      215.83     15.56 o
   1   3   5        0.29       11.41      3.66 o
   2   3   5     3209.04     3706.30     32.05 o
   3   3   5      957.14     1365.12     14.15 o
   4   3   5     2159.23     2364.80     18.49 o
   5   3   5      501.81      327.98      7.29 o
   6   3   5      360.16      565.07      9.60 o
   7   3   5     4258.75     3823.03     32.33 o
   8   3   5      466.92      482.73     11.63 o
   9   3   5       50.44       20.01      4.83 o
  10   3   5     1576.71     1607.40     24.05 o
  11   3   5      206.83      238.48     14.68 o
  12   3   5     2520.22     2544.55     31.51 o
  13   3   5        0.13       10.02      7.49 o
  14   3   5      802.81      720.27     18.83 o
  15   3   5      131.17      104.90     11.60 o
  16   3   5      814.84      823.09     22.93 o
  17   3   5       86.66       81.18     12.12 o
  18   3   5     1004.92      964.43     41.14 o
  19   3   5        0.46       -7.45     10.32 o
  20   3   5      441.32      483.00     28.27 o
  21   3   5      258.50      260.65     18.73 o
   0   4   5       92.95      132.67     10.10 o
   1   4   5       82.87       73.16      8.29 o
   2   4   5     2340.20     2177.84     23.67 o
   3   4   5     7649.08     7038.45     49.57 o
   4   4   5      920.95      684.66     11.69 o
   5   4   5     3953.33     4907.20     33.13 o
   6   4   5      310.29      322.71      8.16 o
   7   4   5     1635.45     1323.30     22.56 o
   8   4   5     1081.80     1367.84     18.06 o
   9   4   5      669.36      997.40     16.62 o
  10   4   5       37.34       49.51      6.42 o
  11   4   5     1076.01      955.91     20.07 o
  12   4   5      316.91      312.23     13.83 o
  13   4   5       33.26       40.61      8.33 o
  14   4   5     1143.48     1163.14     23.18 o
  15   4   5       99.88       57.80      9.57 o
  16   4   5        0.44       -2.49      9.38 o
  17   4   5        1.47        7.87     10.45 o
  18   4   5       89.05       94.73     13.46 o
  19   4   5      157.84      190.80     14.67 o
  20   4   5      262.20      162.09     20.02 o
   1   5   5     2140.89     1674.08     22.10 o
   2   5   5       32.72       19.20      4.80 o
   3   5   5      253.43      439.86     11.81 o
   4   5   5     3939.11     4095.76     35.88 o
   5   5   5      750.56      672.58     12.39 o
   6   5   5      434.42      470.61      9.72 o
   7   5   5      551.09      519.83     10.41 o
   8   5   5      141.44      178.51      6.86 o
   9   5   5      305.90      513.79     11.29 o
  10   5   5     2668.24     2871.19     40.31 o
  11   5   5     2169.00     2016.73     32.07 o
  12   5   5      568.09      599.16     19.91 o
  13   5   5      676.83      599.12     23.00 o
  14   5   5      205.88      134.99     14.10 o
  15   5   5     1333.58     1394.91     34.17 o
  16   5   5      778.15      799.99     32.21 o
  17   5   5      480.77      503.56     28.50 o
  18   5   5     1000.23     1136.77     38.21 o
  19   5   5      440.39      423.00     23.88 o
  20   5   5      930.86      910.58     33.03 o
   0   6   5      672.37      444.46     20.92 o
   1   6   5       27.67       28.63      6.70 o
   2   6   5      569.52      577.17     20.56 o
   3   6   5        2.83       26.84      9.41 o
   4   6   5      129.94      114.11      8.10 o
   5   6   5       10.31       23.63      5.22 o
   6   6   5       17.32       34.26      5.40 o
   7   6   5       36.86       54.87      5.87 o
   8   6   5      703.66      831.77     15.54 o
   9   6   5      532.04      450.31     11.63 o
  10   6   5     1375.91     1337.09     38.64 o
  11   6   5      205.67      156.54     13.86 o
  12   6   5      163.16      112.04     18.06 o
  13   6   5      106.49      132.18     17.44 o
  14   6   5       75.54       71.98     12.68 o
  15   6   5        1.06        9.06     19.99 o
  16   6   5      287.25      317.11     23.02 o
  17   6   5       36.27       21.22     23.85 o
  18   6   5        3.33        4.75     14.71 o
  19   6   5       41.07       18.30     16.39 o
   1   7   5     1110.13      983.57     21.92 o
   2   7   5     1559.39     1405.27     25.34 o
   3   7   5     1056.15     1209.73     29.55 o
   4   7   5        6.57       27.13      9.56 o
   5   7   5     1305.51     1238.95     25.84 o
   6   7   5     1296.33     1170.58     20.94 o
   7   7   5      815.95      991.08     19.27 o
   8   7   5     3466.53     3373.90     37.28 o
   9   7   5      311.06      345.81     12.85 o
  10   7   5      484.62      537.63     17.57 o
  11   7   5      657.96      542.77     24.80 o
  12   7   5      340.02      358.08     55.70 o
  13   7   5      952.22      880.62     30.70 o
  14   7   5      938.72      840.88     31.37 o
  15   7   5      141.20      183.22     25.21 o
  16   7   5     1681.08     1633.67     41.38 o
  17   7   5      261.11      207.11     23.74 o
  18   7   5      118.17      172.13     20.26 o
   0   8   5     2116.27     1804.25     43.98 o
   1   8   5        1.27       22.13     12.46 o
   2   8   5       79.17       80.91     10.13 o
   3   8   5     2729.52     2369.87     35.96 o
   4   8   5      607.07      628.85     20.86 o
   5   8   5      767.77     1017.36     44.16 o
   6   8   5     3501.72     3373.31     39.46 o
   7   8   5       93.86       90.59      9.91 o
   8   8   5      451.87      430.23     14.90 o
   9   8   5      497.62      546.87     21.18 o
  10   8   5       19.65       37.10      8.73 o
  11   8   5      245.19      284.96     14.33 o
  12   8   5      544.85      758.72     20.59 o
  13   8   5       28.47       18.28     25.59 o
  14   8   5       11.77       23.39     23.58 o
  15   8   5       74.26       60.50     14.79 o
  16   8   5      113.88       63.23     15.42 o
  17   8   5        7.02        8.60     14.04 o
   1   9   5        9.65        9.54      8.58 o
   2   9   5       11.75       20.47      8.95 o
   3   9   5      368.46      421.15     22.16 o
   4   9   5        2.94       13.51     12.90 o
   5   9   5       40.76       33.00     18.06 o
   6   9   5      626.25      661.21     27.60 o
   7   9   5      565.15      596.34     29.69 o
   8   9   5      967.95     1001.83     29.37 o
   9   9   5        3.82        1.15      7.75 o
  10   9   5      285.26      302.07     26.49 o
  11   9   5       27.39       50.01     14.71 o
  12   9   5       17.23       15.76      9.43 o
  13   9   5       47.42       81.01     15.96 o
  14   9   5       43.39       63.81     21.58 o
  15   9   5       37.71       27.14     32.63 o
   0  10   5     1906.76     1618.74     46.82 o
   1  10   5        4.09       12.50     12.89 o
   2  10   5      211.61      204.03     15.15 o
   3  10   5     1491.11     1294.62     40.72 o
   4  10   5      344.24      349.63     18.27 o
   5  10   5      363.13      582.61     28.75 o
   6  10   5     3843.15     3765.11     65.27 o
   7  10   5       58.91       57.77     10.54 o
   8  10   5      264.84      199.84     14.38 o
   9  10   5      119.73      177.80     13.83 o
  10  10   5       22.77       38.74     11.69 o
  11  10   5      666.99      714.22     24.81 o
  12  10   5      635.82      712.98     26.09 o
  13  10   5      145.45       94.48     13.11 o
   1  11   5      156.51      122.83     13.87 o
   2  11   5      514.62      450.89     23.47 o
   3  11   5       50.66       72.40     12.47 o
   4  11   5        1.48      -10.57     10.57 o
   5  11   5       58.46       30.41     11.38 o
   6  11   5      154.48      197.95     19.83 o
   7  11   5       45.47      100.42     16.22 o
   8  11   5        7.68       -4.96     10.03 o
   9  11   5      323.21      379.94     46.66 o
  10  11   5      222.81      200.61     23.08 o
  11  11   5        0.93       15.05     12.77 o
   0  12   5      770.60      660.80     45.16 o
   1  12   5        0.40      -11.22     11.22 o
   2  12   5       69.78       51.80     13.50 o
   3  12   5       90.09      108.81     15.19 o
   4  12   5       14.17       11.94     12.60 o
   5  12   5       37.29       54.42     13.79 o
   6  12   5      118.84      112.66     19.50 o
   7  12   5       98.77       49.34     14.55 o
   0   0   6      198.47      234.83     18.06 o
   1   0   6      740.11      820.94     29.10 o
   2   0   6     8305.48     7501.49    127.45 o
   5   0   6     8800.34     8773.98    160.57 o
   6   0   6     6653.75     8073.59    105.23 o
   7   0   6     5815.59     5178.78     77.19 o
   8   0   6     1256.34     1190.61     22.16 o
   9   0   6     4272.75     4221.31     73.23 o
  10   0   6      626.81      622.06     23.41 o
  11   0   6        1.96       11.73      9.89 o
  12   0   6     2311.04     2390.18     57.36 o
  13   0   6        9.34        8.22      8.82 o
  14   0   6     1634.19     1467.76     29.30 o
  15   0   6      915.18      842.28     28.05 o
  16   0   6       64.25      103.39     14.38 o
  17   0   6        0.12       -5.14     11.39 o
  18   0   6      243.37      201.49     18.72 o
  19   0   6       57.69       30.22     13.48 o
  20   0   6      588.84      566.16     29.42 o
  21   0   6        6.68        6.70     15.04 o
   1   1   6      167.58      192.51     30.61 o
   2   1   6      132.06       49.92      7.81 o
   3   1   6      734.34      770.15     16.50 o
   4   1   6     2840.13     2943.31     29.69 o
   5   1   6      381.24      345.73     10.45 o
   6   1   6        3.49       26.13      5.49 o
   7   1   6      244.11      261.35     12.60 o
   8   1   6        4.20       13.91      4.86 o
   9   1   6      123.84      207.03     12.57 o
  10   1   6     1685.11     1551.15     48.52 o
  11   1   6        1.47        7.65      6.20 o
  12   1   6     2103.52     2049.76     26.18 o
  13   1   6      145.42      188.34     10.66 o
  14   1   6     1010.42      966.99     19.49 o
  15   1   6      108.02      114.22     10.97 o
  16   1   6      631.14      583.13     18.13 o
  17   1   6      103.47      125.93     11.28 o
  18   1   6        2.94       -0.04      8.94 o
  19   1   6        1.26       -4.71      8.89 o
  20   1   6        1.26        5.46      9.58 o
  21   1   6        5.93       -7.70     10.06 o
   0   2   6     8949.31    10862.35    205.73 o
   1   2   6      462.72      347.60     11.76 o
   2   2   6     1007.44      658.79     10.93 o
   3   2   6    15245.10    15277.89     94.62 o
   4   2   6     1527.39      966.76     12.48 o
   5   2   6    10570.34    11117.18     67.82 o
   6   2   6      227.79      411.11      9.42 o
   7   2   6     3571.77     3107.93     38.22 o
   8   2   6     1408.03     1544.84     20.99 o
   9   2   6      893.21      950.86     17.97 o
  10   2   6     1050.90     1108.08     21.98 o
  11   2   6       12.47       50.16     10.74 o
  12   2   6      997.10      983.82     25.28 o
  13   2   6      250.47      220.46     13.28 o
  14   2   6     1263.23     1215.97     25.39 o
  15   2   6      468.81      392.58     17.59 o
  16   2   6       56.19       93.75     12.89 o
  17   2   6       85.92       56.70     11.03 o
  18   2   6       24.69       18.56     10.54 o
  19   2   6        0.12       -1.29      9.86 o
  20   2   6      157.96      118.27     13.86 o
  21   2   6       68.88       44.39     13.77 o
   1   3   6     3095.66     3763.35     35.92 o
   2   3   6     8541.30     7878.70     58.48 o
   3   3   6      220.35      177.47      6.38 o
   4   3   6     5800.69     5677.54     39.76 o
   5   3   6     2425.60     2583.66     20.50 o
   6   3   6      745.01      683.47     10.90 o
   7   3   6      888.75      793.49     13.37 o
   8   3   6      205.43      253.19      8.62 o
   9   3   6       73.04      128.83      7.22 o
  10   3   6     1301.46     1390.02     22.86 o
  11   3   6       43.06       47.12      8.17 o
  12   3   6     2701.33     2516.41     31.56 o
  13   3   6       91.42      164.74     11.19 o
  14   3   6      231.64      252.19     13.34 o
  15   3   6      460.15      473.03     17.72 o
  16   3   6      708.34      693.72     22.41 o
  17   3   6      530.68      578.51     22.06 o
  18   3   6      752.19      756.83     22.09 o
  19   3   6       11.67        7.93     10.26 o
  20   3   6      215.90      232.77     17.39 o
  21   3   6        6.63       27.04     13.95 o
   0   4   6     5350.83     8236.14     89.64 o
   1   4   6     2328.83     2125.13     29.53 o
   2   4   6      453.30      910.64     38.53 o
   3   4   6     5711.83     5402.50     57.97 o
   4   4   6     1149.32     1295.77     14.29 o
   5   4   6     2644.93     2794.16     23.06 o
   6   4   6     1217.74     1060.36     13.81 o
   7   4   6     4862.39     4753.33     40.25 o
   8   4   6      129.03      196.41      7.74 o
   9   4   6      518.98      583.80     13.88 o
  10   4   6       94.19       62.90      7.99 o
  11   4   6        0.53       -6.68      6.68 o
  12   4   6      287.45      351.57     15.01 o
  13   4   6     1070.33      991.57     21.18 o
  14   4   6      107.86      114.27     11.04 o
  15   4   6        7.11       23.93      8.79 o
  16   4   6        7.35       10.18      9.81 o
  17   4   6      180.74      105.04     14.16 o
  18   4   6        0.30        0.78     12.02 o
  19   4   6      356.99      281.52     17.85 o
  20   4   6      164.01      210.24     18.78 o
   1   5   6      645.84      838.46     14.31 o
   2   5   6      672.93      571.14     20.45 o
   3   5   6       25.26       26.80      5.30 o
   4   5   6      882.08      766.45     14.53 o
   5   5   6      246.78      256.70      8.73 o
   6   5   6      602.50      990.97     14.54 o
   7   5   6        0.63        5.65      4.50 o
   8   5   6       36.67       71.92      5.84 o
   9   5   6      200.52      335.66     13.23 o
  10   5   6      920.68     1087.34     33.94 o
  11   5   6       28.45       29.74      9.66 o
  12   5   6      376.90      346.89     18.81 o
  13   5   6      105.97       71.15     15.64 o
  14   5   6       69.30       78.51     13.08 o
  15   5   6      338.94      301.06     20.11 o
  16   5   6        7.27       37.34     14.69 o
  17   5   6       97.60      131.53     18.69 o
  18   5   6      705.54      660.42     33.54 o
  19   5   6      297.18      397.95     29.46 o
   0   6   6     4546.59     3862.89     56.36 o
   1   6   6     2651.48     2411.71     29.93 o
   2   6   6      929.64     1028.30     18.13 o
   3   6   6     2306.20     2221.55     29.23 o
   4   6   6     1469.73     1523.32     26.58 o
   5   6   6        6.47       18.12      6.24 o
   6   6   6     1583.82     1349.98     23.19 o
   7   6   6     4194.54     4175.99     40.88 o
   8   6   6      426.67      495.29     14.21 o
   9   6   6     1527.41     1517.06     23.02 o
  10   6   6       50.84       34.92     11.69 o
  11   6   6       28.94       34.66     12.00 o
  12   6   6      637.81      706.85     26.71 o
  13   6   6     1330.54     1242.46     34.60 o
  14   6   6     1568.06     1501.41     43.31 o
  15   6   6        6.80       27.17     12.70 o
  16   6   6      278.04      288.62     22.74 o
  17   6   6        8.27       35.95     15.66 o
  18   6   6      258.20      246.60     23.82 o
  19   6   6      174.56      100.85     29.45 o
   1   7   6      861.95      805.50     20.80 o
   2   7   6      424.47      265.02     13.88 o
   3   7   6      245.84      335.64     18.03 o
   4   7   6        0.57       14.65      9.85 o
   5   7   6      382.26      341.57     14.12 o
   6   7   6      514.49      458.32     14.42 o
   7   7   6      108.93      121.79      9.31 o
   8   7   6      146.31      128.42     13.02 o
   9   7   6      557.32      533.92     17.43 o
  10   7   6       13.16       13.53      8.22 o
  11   7   6      132.44      110.67     14.96 o
  12   7   6       58.08       55.58     13.67 o
  13   7   6       92.49      122.85     16.46 o
  14   7   6       30.65       74.98     15.95 o
  15   7   6      188.81      169.04     18.82 o
  16   7   6      157.02      116.20     17.20 o
  17   7   6       94.58       48.85     17.19 o
  18   7   6        1.18       24.23     15.65 o
   0   8   6     3328.90     2942.30     58.88 o
   1   8   6       44.92       55.04     11.15 o
   2   8   6      453.21      489.31     18.26 o
   3   8   6     4783.18     4467.78     53.69 o
   4   8   6     1075.48     1049.62     26.82 o
   5   8   6      251.40      266.03     18.45 o
   6   8   6      459.78      429.95     17.13 o
   7   8   6      195.98      262.70     13.11 o
   8   8   6      346.25      451.87     16.23 o
   9   8   6      844.70      768.09     19.04 o
  10   8   6      212.35      177.03     15.24 o
  11   8   6      272.25      270.91     15.33 o
  12   8   6      534.13      569.11     31.11 o
  13   8   6      578.24      583.82     28.66 o
  14   8   6      807.07      812.75     32.79 o
  15   8   6        2.32       23.55     14.84 o
  16   8   6       12.62       11.44     13.82 o
   1   9   6       60.31       66.54     10.40 o
   2   9   6       45.40       71.16     12.17 o
   3   9   6       34.08        3.18     16.08 o
   4   9   6      243.46      228.09     14.76 o
   5   9   6      222.19      269.33     20.14 o
   6   9   6      315.60      430.19     20.63 o
   7   9   6      777.94      688.32     21.25 o
   8   9   6      168.41      186.03     15.83 o
   9   9   6       69.72       42.47     13.52 o
  10   9   6      853.28      952.51     39.64 o
  11   9   6      232.93      212.71     17.56 o
  12   9   6       14.61       27.46     10.90 o
  13   9   6      692.47      741.22     76.77 o
  14   9   6        6.92       56.21     16.06 o
  15   9   6       20.74       21.64     17.06 o
   0  10   6      366.28      357.20     27.65 o
   1  10   6      463.63      394.88     25.78 o
   2  10   6       93.85      104.87     12.91 o
   3  10   6      398.95      464.97     23.42 o
   4  10   6      150.19       88.94     12.62 o
   5  10   6      243.94      238.58     20.92 o
   6  10   6        2.36       18.66     15.05 o
   7  10   6      787.12      781.63     23.84 o
   8  10   6       27.84       18.01     10.29 o
   9  10   6      369.48      317.36     19.15 o
  10  10   6      203.82      182.15     17.03 o
  11  10   6       76.39       27.58     19.07 o
  12  10   6       29.37       58.71     13.48 o
  13  10   6       15.46       19.07     18.06 o
   1  11   6      171.67      169.66     15.65 o
   2  11   6       67.04       83.23     13.23 o
   3  11   6        0.35       -9.02     10.17 o
   4  11   6      413.15      449.32     25.06 o
   5  11   6       12.74        3.54     11.86 o
   6  11   6        0.62       17.65     13.82 o
   7  11   6      278.29      239.85     17.18 o
   8  11   6        0.23        3.23     10.97 o
   9  11   6      161.88      245.27     20.92 o
  10  11   6      263.45      260.13     21.25 o
   0  12   6      463.99      446.90     34.04 o
   1  12   6       24.52       12.65     12.04 o
   2  12   6       26.23       -1.87     11.56 o
   3  12   6      122.51      184.66     17.52 o
   4  12   6      225.95      203.21     18.07 o
   5  12   6      872.85      792.10     27.88 o
   6  12   6      284.82      360.33     33.12 o
   7  12   6      174.98      201.12     25.62 o
   1   1   7     9322.08    10183.90     98.10 o
   2   1   7      484.58      524.13     19.16 o
   3   1   7      867.19     1095.24     76.27 o
   4   1   7      171.37       97.87      6.78 o
   5   1   7     2272.68     2809.36     30.50 o
   6   1   7     3517.17     3253.94     31.03 o
   7   1   7    13556.79    13652.83    116.93 o
   8   1   7     5216.31     4589.48     51.20 o
   9   1   7     1007.72      967.15     18.19 o
  10   1   7     2227.55     1747.35     26.67 o
  11   1   7      544.65      441.50     16.31 o
  12   1   7      875.90     1054.52     29.31 o
  13   1   7     3359.49     3639.85     37.43 o
  14   1   7       76.46      101.74      9.44 o
  15   1   7      653.70      529.78     17.21 o
  16   1   7      632.13      577.46     24.85 o
  17   1   7      155.85      192.38     12.89 o
  18   1   7     1436.78     1239.34     25.04 o
  19   1   7      852.46      933.85     33.43 o
  20   1   7      394.37      431.12     19.09 o
  21   1   7      264.06      243.79     17.59 o
   0   2   7     1011.45     1004.55     46.16 o
   1   2   7        0.17       25.34      6.20 o
   2   2   7      791.76      822.46     14.61 o
   3   2   7      103.40      170.14     10.10 o
   4   2   7      195.32      130.07      5.95 o
   5   2   7     2430.03     2080.77     20.25 o
   6   2   7      162.34      250.50      8.30 o
   7   2   7      187.05      157.75      7.30 o
   8   2   7       44.11       43.79      6.38 o
   9   2   7      872.65      583.40     31.34 o
  10   2   7      939.37      815.21     18.23 o
  11   2   7      707.62      766.06     20.26 o
  12   2   7      320.38      305.32     15.98 o
  13   2   7      383.85      447.65     18.99 o
  14   2   7        0.99        2.84      8.69 o
  15   2   7        0.08       10.74      9.46 o
  16   2   7       78.26       76.45     13.74 o
  17   2   7      505.89      505.52     26.01 o
  18   2   7       58.46       78.91     16.80 o
  19   2   7      461.60      466.50     29.82 o
  20   2   7        7.07       11.50     12.96 o
  21   2   7      128.50       65.70     14.22 o
   1   3   7      416.24      436.77     14.49 o
   2   3   7      114.91      194.90     11.52 o
   3   3   7      368.20      454.46     10.57 o
   4   3   7     1918.56     2553.08     25.77 o
   5   3   7      279.93      236.23      7.74 o
   6   3   7     1799.81     1776.01     18.63 o
   7   3   7     1278.86     1668.13     18.58 o
   8   3   7     2603.08     2329.21     24.57 o
   9   3   7      195.62      278.06     12.74 o
  10   3   7     1390.48     1255.63     23.45 o
  11   3   7      249.10      352.66     14.54 o
  12   3   7     2431.92     2545.74     34.09 o
  13   3   7       28.72       17.98      7.75 o
  14   3   7      398.92      348.63     15.37 o
  15   3   7      116.81       98.61     11.92 o
  16   3   7      617.08      632.59     22.30 o
  17   3   7      966.91     1047.23     36.50 o
  18   3   7     1403.55     1371.31     34.11 o
  19   3   7       26.94       16.52     11.91 o
  20   3   7      383.23      295.88     19.36 o
   0   4   7     2680.36     2591.35     40.92 o
   1   4   7     1683.36     1674.72     23.83 o
   2   4   7      271.38      384.81     12.49 o
   3   4   7     2635.89     2557.97     34.09 o
   4   4   7       10.77       25.83      4.48 o
   5   4   7      202.48      157.07      6.64 o
   6   4   7        3.49        2.05      4.26 o
   7   4   7       24.91       66.48      7.15 o
   8   4   7        0.48       -4.26      4.95 o
   9   4   7      121.68       98.91      8.48 o
  10   4   7      491.51      365.91     15.07 o
  11   4   7     1268.08     1299.12     23.95 o
  12   4   7      229.39      190.77     13.69 o
  13   4   7     1577.18     1699.27     32.36 o
  14   4   7       17.83       40.55     10.37 o
  15   4   7       77.11      102.82     12.21 o
  16   4   7       45.00       51.20     12.29 o
  17   4   7     1654.34     1693.25     36.51 o
  18   4   7       40.82       38.99     13.60 o
  19   4   7      555.47      518.07     28.78 o
  20   4   7       83.24      141.47     31.28 o
   1   5   7     1835.69     1684.80     20.46 o
   2   5   7      656.01      556.71     20.01 o
   3   5   7        0.26       10.48      5.86 o
   4   5   7      690.12      888.83     15.80 o
   5   5   7     1608.05     1601.22     22.37 o
   6   5   7     1470.29     1435.98     34.99 o
   7   5   7     1344.44     1199.92     20.04 o
   8   5   7     1343.33     1241.59     23.93 o
   9   5   7       94.01      140.90     11.04 o
  10   5   7      209.06      188.32     28.10 o
  11   5   7     2161.21     2463.86    112.90 o
  12   5   7     1260.30     1262.27     39.93 o
  13   5   7      359.67      353.35     22.01 o
  14   5   7      384.32      339.17     26.96 o
  15   5   7        4.05       10.67     12.10 o
  16   5   7      956.93     1090.96     36.99 o
  17   5   7      405.22      524.94     40.43 o
  18   5   7      986.49     1087.16     41.47 o
  19   5   7        4.22       34.93     33.78 o
   0   6   7      281.75      286.92     17.70 o
   1   6   7       72.79       83.98     16.46 o
   2   6   7      795.62      831.78     20.21 o
   3   6   7      702.29      727.53     18.95 o
   4   6   7      299.91      250.88     13.08 o
   5   6   7      372.98      344.48     12.75 o
   6   6   7       51.25       69.06      7.88 o
   7   6   7       25.00       40.69      7.66 o
   8   6   7      151.20      161.53     10.21 o
   9   6   7      768.68      780.54     29.98 o
  10   6   7        3.54       13.24     10.30 o
  11   6   7      394.09      346.53     22.63 o
  12   6   7      234.51      299.48     32.62 o
  13   6   7       67.86       73.90     15.76 o
  14   6   7      243.37      205.89     26.53 o
  15   6   7      158.57      159.15     16.88 o
  16   6   7        3.82        7.74     13.95 o
  17   6   7       46.55       80.38     17.41 o
  18   6   7       14.69       47.06     17.26 o
   1   7   7      735.74      759.53     24.90 o
   2   7   7      768.53      777.88     20.09 o
   3   7   7      158.25      120.72     11.54 o
   4   7   7        9.39        1.27      8.85 o
   5   7   7      968.29      813.20     43.74 o
   6   7   7      762.85      660.89     17.43 o
   7   7   7      810.24      774.15     19.73 o
   8   7   7      221.47      234.20     12.01 o
   9   7   7       75.46      140.26     10.96 o
  10   7   7       84.29       89.68     13.96 o
  11   7   7      203.39      293.05     23.41 o
  12   7   7      658.29      663.07     76.77 o
  13   7   7       11.52       20.47     13.36 o
  14   7   7      184.94      219.99     20.05 o
  15   7   7     1053.43     1177.90     36.78 o
  16   7   7      497.54      556.73     28.68 o
  17   7   7       23.99       18.98     16.30 o
   0   8   7      108.87      108.41     16.27 o
   1   8   7      167.64      228.72     14.41 o
   2   8   7      681.77      762.79     22.00 o
   3   8   7      154.90      114.16     11.79 o
   4   8   7      372.22      339.11     21.63 o
   5   8   7       58.50       51.62     12.06 o
   6   8   7      159.01      139.40     12.10 o
   7   8   7        0.00       22.63      9.69 o
   8   8   7     1435.90     1393.49     26.72 o
   9   8   7       34.58       34.19      9.67 o
  10   8   7       19.50       26.21     10.14 o
  11   8   7      473.88      489.58     27.20 o
  12   8   7       22.99        7.23     16.06 o
  13   8   7       36.82       56.05     15.05 o
  14   8   7       72.90       65.31     16.11 o
  15   8   7      205.93      217.23     22.95 o
  16   8   7       39.33      106.07     22.54 o
   1   9   7       27.05       11.93      9.34 o
   2   9   7       18.07       16.73      9.25 o
   3   9   7      153.92      150.91     13.41 o
   4   9   7       66.07       93.84     13.02 o
   5   9   7       51.35       66.60     24.59 o
   6   9   7       21.75       17.73     10.04 o
   7   9   7       49.09       39.73     11.76 o
   8   9   7       25.39       43.46     10.42 o
   9   9   7      434.54      459.84     20.87 o
  10   9   7      426.02      322.67     20.54 o
  11   9   7        6.83       10.33     10.98 o
  12   9   7      494.04      473.67     33.12 o
  13   9   7        3.08       13.05     17.06 o
  14   9   7      261.84      294.04     30.11 o
   0  10   7        2.56       17.57     14.53 o
   1  10   7      318.04      383.68     19.95 o
   2  10   7      693.73      746.82     24.53 o
   3  10   7      739.23      600.13     23.33 o
   4  10   7      523.91      554.07     22.57 o
   5  10   7      485.16      471.21     26.60 o
   6  10   7      110.59       79.33     13.87 o
   7  10   7       19.60       27.33     11.14 o
   8  10   7      520.18      564.89     24.53 o
   9  10   7      617.70      736.87     62.22 o
  10  10   7       27.61       25.41     13.43 o
  11  10   7      584.68      523.70     26.09 o
  12  10   7        3.53       31.22     13.43 o
   1  11   7        5.60        9.67     11.27 o
   2  11   7      147.78      124.05     19.15 o
   3  11   7       73.31       49.72     12.25 o
   4  11   7       35.80       52.76     12.60 o
   5  11   7       17.09       24.67     27.60 o
   6  11   7       21.18       40.36     15.95 o
   7  11   7      227.93      258.00     21.03 o
   8  11   7      299.12      291.92     23.29 o
   9  11   7        0.65       -6.55     14.14 o
  10  11   7      307.15      330.61     23.70 o
   0  12   7      374.35      365.12     31.91 o
   1  12   7       51.57       87.28     15.04 o
   2  12   7      166.23      197.15     18.46 o
   3  12   7       21.81       27.77     13.36 o
   4  12   7      466.21      566.09     26.24 o
   5  12   7       44.13       37.12     15.71 o
   6  12   7      572.80      560.09     33.70 o
   0   0   8        8.44        4.01      9.03 o
   1   0   8       90.82       54.19      9.56 o
   2   0   8     1394.67     1162.73     28.73 o
   3   0   8     5359.17     5718.58     78.05 o
   4   0   8    20040.68    19457.70    303.07 o
   8   0   8     4942.15     4161.68    136.48 o
   9   0   8     2540.41     1923.13     29.76 o
  10   0   8       39.57       62.39     15.34 o
  11   0   8      544.26      644.97     29.02 o
  12   0   8      212.99      292.15     29.54 o
  13   0   8       82.40       50.79     11.10 o
  14   0   8        3.05       -8.91      8.91 o
  15   0   8      165.97      217.53     30.56 o
  16   0   8      908.73      878.37     36.07 o
  17   0   8       46.78       42.64     13.78 o
  18   0   8      320.60      302.36     22.36 o
  19   0   8      535.43      742.69     32.14 o
  20   0   8      159.75      178.78     20.87 o
  21   0   8      108.65       83.31     18.85 o
   1   1   8        0.68       20.51      5.38 o
   2   1   8     6506.22     7692.58     98.64 o
   3   1   8      425.49      524.90     43.15 o
   4   1   8      456.85      706.23     26.19 o
   5   1   8       96.91       92.25      7.89 o
   6   1   8      505.26      250.51     10.58 o
   7   1   8     2553.02     2379.20     29.51 o
   8   1   8      520.98      410.76     15.28 o
   9   1   8      468.27      491.79     19.99 o
  10   1   8      522.58      449.61     22.16 o
  11   1   8      716.51      664.10     20.35 o
  12   1   8       30.66       31.95      8.50 o
  13   1   8      631.35      666.89     20.24 o
  14   1   8       41.40       32.13      7.99 o
  15   1   8       69.44       75.92      9.53 o
  16   1   8       37.67       34.10     11.59 o
  17   1   8      100.89       93.06     11.11 o
  18   1   8        0.62        3.24      9.22 o
  19   1   8      584.30      580.03     21.11 o
  20   1   8        0.01       10.86     10.62 o
  21   1   8       24.22       14.03     14.71 o
   0   2   8     6003.34     6179.36     70.87 o
   1   2   8     5577.18     6025.93     62.72 o
   2   2   8      283.70      208.96     11.66 o
   3   2   8      497.96      266.62     12.95 o
   4   2   8       79.72      116.75      6.30 o
   5   2   8      981.60      879.55     14.32 o
   6   2   8     4641.44     5026.04     41.03 o
   7   2   8     4536.79     4044.62     36.02 o
   8   2   8      849.16     1115.04     19.31 o
   9   2   8     2201.22     1880.05     27.02 o
  10   2   8      179.63      114.91     11.35 o
  11   2   8       16.99       56.43      8.96 o
  12   2   8        1.04       18.65      8.14 o
  13   2   8      108.43       95.64     10.39 o
  14   2   8      152.49      168.79     13.93 o
  15   2   8      214.22      242.50     16.63 o
  16   2   8      207.59      187.49     17.61 o
  17   2   8       41.03       43.42     14.14 o
  18   2   8       50.89       44.82     17.24 o
  19   2   8       11.57       41.20     13.57 o
  20   2   8       40.81       59.01     16.46 o
   1   3   8     5621.96     6389.30     66.98 o
   2   3   8     1268.94     1419.66     20.77 o
   3   3   8      934.11     1113.39     16.56 o
   4   3   8      976.37     1179.23     17.40 o
   5   3   8     1839.91     2367.75     22.68 o
   6   3   8     3480.34     2855.55     26.47 o
   7   3   8     1809.00     1490.39     18.10 o
   8   3   8       23.14       22.97      5.96 o
   9   3   8       91.37      192.46     11.29 o
  10   3   8     1703.08     1589.46     29.59 o
  11   3   8      567.38      508.73     17.84 o
  12   3   8      733.66      873.34     21.19 o
  13   3   8      368.85      351.06     18.12 o
  14   3   8      485.52      452.44     20.79 o
  15   3   8       59.10       87.70     12.02 o
  16   3   8      746.50      758.91     26.23 o
  17   3   8        5.98       14.35     12.26 o
  18   3   8      377.53      351.23     36.73 o
  19   3   8      949.17      994.80     32.04 o
  20   3   8        0.72       12.57     12.68 o
   0   4   8      858.25      978.98     32.53 o
   1   4   8     2854.75     2696.97     39.13 o
   2   4   8     1900.89     2109.54     42.46 o
   3   4   8     3052.28     2804.98     26.25 o
   4   4   8      535.23      828.94     13.34 o
   5   4   8     2343.91     2126.81     23.64 o
   6   4   8       10.30       42.86      5.98 o
   7   4   8       23.32       32.64      6.78 o
   8   4   8     3951.35     3993.96     38.90 o
   9   4   8      265.33      259.45     14.08 o
  10   4   8      150.21      165.10     13.76 o
  11   4   8     1577.64     1539.25     35.34 o
  12   4   8        0.02        7.93      8.92 o
  13   4   8       24.58       -5.58      8.84 o
  14   4   8       43.17       50.99     10.67 o
  15   4   8      123.09      134.60     13.36 o
  16   4   8       48.38       35.33     14.83 o
  17   4   8      172.63      209.83     20.17 o
  18   4   8      263.86      210.97     29.92 o
  19   4   8      107.42      115.42     20.70 o
   1   5   8       93.32      105.26      9.95 o
   2   5   8      202.70      228.00     21.87 o
   3   5   8       18.42       27.05      6.04 o
   4   5   8     1372.63     1416.79     20.33 o
   5   5   8        2.00       23.02      6.06 o
   6   5   8      181.89      217.84     10.69 o
   7   5   8      168.69      126.45     10.65 o
   8   5   8      412.12      354.92     15.56 o
   9   5   8        1.62       11.39      9.59 o
  10   5   8      214.15      220.20     18.59 o
  11   5   8       31.68       25.09     28.60 o
  12   5   8        6.35       -9.48     29.10 o
  13   5   8      675.80      745.57     29.99 o
  14   5   8      245.49      281.29     31.06 o
  15   5   8       50.41       59.19     14.09 o
  16   5   8        0.07        0.44     12.62 o
  17   5   8        9.27        9.86     19.44 o
  18   5   8       89.80       58.62     28.01 o
  19   5   8      138.52      196.24     24.28 o
   0   6   8     3566.88     3485.32     55.78 o
   1   6   8      937.91      921.45     19.91 o
   2   6   8     2891.40     2751.71     37.67 o
   3   6   8      495.03      352.66     24.91 o
   4   6   8     1452.91     1643.05     41.87 o
   5   6   8     4434.16     3787.41     68.97 o
   6   6   8      189.27      160.06     10.31 o
   7   6   8      523.20      505.24     15.58 o
   8   6   8     3170.06     3196.00     42.25 o
   9   6   8       30.71       41.73     11.35 o
  10   6   8      253.49      218.74     17.75 o
  11   6   8      750.74      669.93     35.85 o
  12   6   8        2.18       30.88     13.50 o
  13   6   8        9.33       12.02     13.26 o
  14   6   8     1748.49     1769.29     44.16 o
  15   6   8      216.33      249.34     29.44 o
  16   6   8      332.39      390.31     24.76 o
  17   6   8      494.33      610.02     32.09 o
  18   6   8        2.18       -0.64     20.02 o
   1   7   8     1339.23     1451.96     25.54 o
   2   7   8      532.21      551.95     18.13 o
   3   7   8       31.70       66.68     11.58 o
   4   7   8      154.67      109.45     13.43 o
   5   7   8     1074.95     1053.87     38.55 o
   6   7   8       16.00       12.63      8.04 o
   7   7   8       39.13       42.77      9.14 o
   8   7   8       38.43       46.62      8.53 o
   9   7   8      184.22      187.49     13.59 o
  10   7   8       36.40       56.78     12.97 o
  11   7   8      317.58      293.77     27.14 o
  12   7   8       73.02       93.16     16.52 o
  13   7   8        4.11       -5.02     13.36 o
  14   7   8        0.01       21.14     13.47 o
  15   7   8      326.46      409.28     26.10 o
  16   7   8       53.17       17.08     14.82 o
  17   7   8      265.82      167.75     21.06 o
   0   8   8     1448.21     1381.95     41.51 o
   1   8   8      738.57      752.01     22.51 o
   2   8   8     1218.68     1168.59     26.86 o
   3   8   8        6.77        6.91      8.92 o
   4   8   8      750.08      707.80     26.65 o
   5   8   8     1693.45     1462.51     31.69 o
   6   8   8       92.43       81.14     13.83 o
   7   8   8     1260.43     1213.40     42.36 o
   8   8   8     1806.56     1983.06     45.15 o
   9   8   8       11.34       28.70     14.29 o
  10   8   8        6.99       27.89     14.27 o
  11   8   8       64.06       38.29     20.57 o
  12   8   8       30.19       40.67     15.86 o
  13   8   8       69.77      131.46     24.09 o
  14   8   8      417.40      363.28     32.11 o
  15   8   8       65.46       57.65     17.78 o
  16   8   8       16.20       13.93     28.12 o
   1   9   8      429.18      515.78     21.44 o
   2   9   8       10.02        5.95      9.45 o
   3   9   8       35.61       40.23     15.21 o
   4   9   8      816.53      620.81     28.38 o
   5   9   8      173.29      191.10     19.83 o
   6   9   8     1247.62     1286.30     29.66 o
   7   9   8      112.38      153.42     13.93 o
   8   9   8       89.25       99.26     12.84 o
   9   9   8     1539.20     1523.24     40.09 o
  10   9   8      242.49      230.92     19.87 o
  11   9   8      309.68      346.22     32.11 o
  12   9   8      415.42      364.29     33.12 o
  13   9   8      326.63      320.13     32.11 o
  14   9   8       35.82       52.18     20.07 o
   0  10   8      427.02      454.03     31.22 o
   1  10   8       93.42       70.97     12.79 o
   2  10   8        0.40       26.93     10.98 o
   3  10   8      878.18      939.34     27.47 o
   4  10   8       13.49       20.16     18.19 o
   5  10   8      133.30       93.03     20.57 o
   6  10   8      431.98      454.00     25.17 o
   7  10   8       75.32       69.89     15.35 o
   8  10   8      536.24      498.58     27.23 o
   9  10   8      115.60       70.03     20.57 o
  10  10   8       60.51       40.56     18.06 o
  11  10   8        0.55      -12.77     12.77 o
  12  10   8        8.86       70.25     21.07 o
   1  11   8      208.98      208.31     17.65 o
   2  11   8      368.00      397.86     29.40 o
   3  11   8        1.72        4.10     10.85 o
   4  11   8      214.84      137.62     17.67 o
   5  11   8      102.74       99.12     20.57 o
   6  11   8      354.38      408.57     25.02 o
   7  11   8        0.73        5.86     11.72 o
   8  11   8      420.34      502.70     31.68 o
   9  11   8      482.52      450.63     28.28 o
   0  12   8      437.97      536.78     54.69 o
   1  12   8        3.21       10.60     12.53 o
   2  12   8       11.58       15.94     12.84 o
   3  12   8      801.88      963.79     30.77 o
   4  12   8      193.68      209.36     22.16 o
   1   1   9        3.52       10.14      5.68 o
   2   1   9      524.88      695.35     16.92 o
   3   1   9       44.95       49.17      9.93 o
   4   1   9     4540.18     4893.73     73.44 o
   5   1   9      349.90      329.52     15.64 o
   6   1   9     1961.03     1521.00     26.21 o
   7   1   9     1283.79     1243.71     24.38 o
   8   1   9     1511.90     1603.85     25.15 o
   9   1   9      339.98      327.14     14.88 o
  10   1   9     7878.28     7079.95     87.56 o
  11   1   9      699.75      817.17     22.39 o
  12   1   9      738.00      591.56     29.45 o
  13   1   9      976.04     1009.87     25.60 o
  14   1   9     1304.78     1104.37     27.98 o
  15   1   9       72.50       94.06     14.06 o
  16   1   9     1999.15     1999.00     34.90 o
  17   1   9      646.85      686.29     41.63 o
  18   1   9      237.78      275.33     19.92 o
  19   1   9      228.09      249.89     16.67 o
  20   1   9      620.62      571.87     26.70 o
   0   2   9     7647.61     7962.68     88.36 o
   1   2   9        1.76       42.71      7.38 o
   2   2   9      472.55      507.80     16.55 o
   3   2   9      226.50      359.77     14.95 o
   4   2   9      379.74      626.05     16.19 o
   5   2   9       22.96       53.21      5.95 o
   6   2   9       23.42       24.89      5.30 o
   7   2   9       39.20       19.71      5.65 o
   8   2   9      966.58      603.91     15.34 o
   9   2   9      467.43      465.37     24.11 o
  10   2   9       33.46      129.02     12.25 o
  11   2   9      569.72      608.62     21.03 o
  12   2   9      210.86      157.86     11.68 o
  13   2   9        5.21        3.88      8.26 o
  14   2   9     1068.16     1219.88     26.31 o
  15   2   9      593.98      593.52     21.59 o
  16   2   9      899.90      919.33     31.52 o
  17   2   9      123.73      122.74     23.02 o
  18   2   9      449.87      511.77     42.82 o
  19   2   9       11.27       -5.70     13.91 o
  20   2   9      436.75      514.00     29.15 o
   1   3   9      498.46      551.53     17.61 o
   2   3   9      258.81      232.59     10.64 o
   3   3   9      812.25      899.48     17.44 o
   4   3   9      434.80      499.95     12.57 o
   5   3   9      312.35      492.73     13.09 o
   6   3   9      351.57      371.74     12.17 o
   7   3   9      220.06      313.51     11.72 o
   8   3   9     1648.34     1524.52     39.63 o
   9   3   9      380.23      348.23     17.66 o
  10   3   9      224.89      165.59     13.66 o
  11   3   9     1145.82     1250.84     29.90 o
  12   3   9       90.29      138.27     12.67 o
  13   3   9      232.98      206.05     14.91 o
  14   3   9     1877.71     1716.94     33.98 o
  15   3   9       46.01      114.44     12.94 o
  16   3   9      935.76      853.88     26.38 o
  17   3   9      550.98      581.79     25.57 o
  18   3   9       10.85       36.99     14.16 o
  19   3   9     1589.22     1626.65     39.22 o
  20   3   9      462.62      406.54     21.99 o
   0   4   9     3839.23     3925.17     72.32 o
   1   4   9      670.61      679.87     20.50 o
   2   4   9       52.22       87.26      8.96 o
   3   4   9     1046.23     1111.66     19.27 o
   4   4   9      114.45       60.22      6.37 o
   5   4   9       12.99       12.11      5.45 o
   6   4   9     3663.85     3439.13     32.98 o
   7   4   9        1.92       40.55      6.69 o
   8   4   9     1696.76     1387.34     22.47 o
   9   4   9     1923.05     2079.50     33.90 o
  10   4   9      380.35      347.18     16.61 o
  11   4   9       33.39       53.98     11.00 o
  12   4   9      963.41      954.77     27.12 o
  13   4   9      310.86      317.31     17.66 o
  14   4   9      186.37      193.88     21.40 o
  15   4   9       15.52       17.64     11.79 o
  16   4   9      359.91      302.35     20.23 o
  17   4   9        0.26       19.71     15.88 o
  18   4   9       80.95       65.42     18.43 o
  19   4   9       11.10       17.82     17.29 o
   1   5   9       54.58       19.10      7.44 o
   2   5   9      360.38      521.44     19.67 o
   3   5   9      464.17      400.22     16.12 o
   4   5   9       81.62      107.73      8.19 o
   5   5   9        1.10       21.74      6.66 o
   6   5   9      656.43      479.92     15.94 o
   7   5   9     2105.09     2254.22     43.13 o
   8   5   9     1346.33     1100.32     44.30 o
   9   5   9     1262.49     1147.97     38.58 o
  10   5   9       70.80       76.61     13.53 o
  11   5   9       43.93       12.76     15.68 o
  12   5   9      279.74      239.51     26.09 o
  13   5   9       77.93       59.60     15.91 o
  14   5   9      663.18      558.30     33.27 o
  15   5   9     1662.68     1507.71     68.84 o
  16   5   9        9.08       65.29     15.77 o
  17   5   9      155.76      208.87     26.22 o
  18   5   9      973.67     1025.10     83.85 o
   0   6   9       60.70       48.98     12.30 o
   1   6   9       10.65       43.11      8.32 o
   2   6   9        0.02       18.09      8.51 o
   3   6   9       12.83       14.16     12.02 o
   4   6   9     1388.11     1285.80     24.00 o
   5   6   9      566.04      604.57     17.77 o
   6   6   9     1843.76     1736.56     29.58 o
   7   6   9      507.62      716.66     20.69 o
   8   6   9      299.32      269.20     15.02 o
   9   6   9       14.63       13.30     10.94 o
  10   6   9       58.47       65.16     13.39 o
  11   6   9       13.82       32.74     16.41 o
  12   6   9      192.51      224.54     21.89 o
  13   6   9      121.47      224.08     32.62 o
  14   6   9       47.02       89.13     16.51 o
  15   6   9        1.08       31.41     14.87 o
  16   6   9       44.31       16.62     13.85 o
  17   6   9      151.54      121.26     20.52 o
   1   7   9      567.88      529.42     17.68 o
   2   7   9     1633.57     1861.89     29.97 o
   3   7   9     1001.23      929.03     31.28 o
   4   7   9      132.25      119.11     12.72 o
   5   7   9        0.22       -2.43      8.69 o
   6   7   9       97.26       49.56      9.67 o
   7   7   9      317.69      304.33     15.58 o
   8   7   9      125.42      113.89     13.77 o
   9   7   9     1029.03     1007.63     53.69 o
  10   7   9        0.78      -12.71     14.05 o
  11   7   9      500.83      485.31     31.23 o
  12   7   9     1199.74     1056.19     39.16 o
  13   7   9       22.74       45.41     16.33 o
  14   7   9       66.55       37.96     16.13 o
  15   7   9      352.42      354.91     26.04 o
  16   7   9      106.13      151.69     18.81 o
   0   8   9       24.52       27.60     13.48 o
   1   8   9      334.55      389.22     27.01 o
   2   8   9      731.43      658.21     21.01 o
   3   8   9       31.98       28.72     10.01 o
   4   8   9      210.32      268.58     20.12 o
   5   8   9      896.46      769.11     22.43 o
   6   8   9      239.41      267.18     16.48 o
   7   8   9      137.09      178.45     14.07 o
   8   8   9     1235.85     1089.63     25.80 o
   9   8   9      350.00      328.20     28.23 o
  10   8   9      688.88      615.02     68.74 o
  11   8   9       19.05        4.89     15.49 o
  12   8   9      549.87      513.72     33.03 o
  13   8   9        5.81       -1.67     15.26 o
  14   8   9      143.29      209.74     29.10 o
  15   8   9       88.39       46.35     19.56 o
   1   9   9       16.89       20.92     10.13 o
   2   9   9       63.63       71.90     11.94 o
   3   9   9       14.61       15.22      9.90 o
   4   9   9       52.26       48.67     14.90 o
   5   9   9        8.76       13.58     11.73 o
   6   9   9      422.53      455.95     24.04 o
   7   9   9       21.99       31.89     10.99 o
   8   9   9      138.03      162.42     16.23 o
   9   9   9      376.97      420.99     34.62 o
  10   9   9        2.11       34.12     20.07 o
  11   9   9      546.58      493.74     40.14 o
  12   9   9       95.60       21.07     20.07 o
  13   9   9        0.37       -1.00     19.07 o
   0  10   9       56.21      102.61     19.87 o
   1  10   9      293.53      309.98     19.65 o
   2  10   9      674.89      567.75     24.36 o
   3  10   9        0.24       19.68     10.82 o
   4  10   9      136.65      144.70     17.06 o
   5  10   9      714.89      726.77     84.30 o
   6  10   9      428.84      425.51     22.02 o
   7  10   9       12.74       -4.69     11.06 o
   8  10   9     1576.29     1594.09     39.27 o
   9  10   9      122.39      131.20     18.79 o
  10  10   9      832.72      875.15     34.06 o
  11  10   9      165.42      188.67     29.10 o
   1  11   9        4.56        8.79     12.11 o
   2  11   9      118.75      193.05     18.11 o
   3  11   9       10.32        2.97     12.00 o
   4  11   9        0.82       10.34     13.03 o
   5  11   9       55.47       73.68     18.79 o
   6  11   9      119.80      159.70     18.68 o
   7  11   9      497.23      613.07     25.91 o
   8  11   9      179.10      208.86     30.61 o
   0  12   9       12.39       12.61     24.09 o
   1  12   9       94.96      100.71     16.44 o
   2  12   9       91.58       61.42     15.09 o
   0   0  10     1546.08     1766.24     55.19 o
   1   0  10      182.63      170.56     14.53 o
   2   0  10     3825.64     3512.27     63.22 o
   3   0  10     4249.62     3785.61     62.43 o
   4   0  10     2200.48     2341.67     73.26 o
   5   0  10     1730.88     1772.26     40.37 o
   6   0  10       29.43      101.36     20.07 o
  10   0  10     3945.91     3723.15    103.36 o
  11   0  10     2674.79     2703.70     62.40 o
  12   0  10     1269.13     1361.14     51.68 o
  13   0  10     1142.83     1194.48     36.46 o
  14   0  10      172.81      122.15     14.86 o
  15   0  10     1061.07     1119.71     54.90 o
  16   0  10       13.97       21.85     12.60 o
  17   0  10      754.03      775.26     30.57 o
  18   0  10      145.24      178.61     20.08 o
  19   0  10       33.29        6.67     17.53 o
  20   0  10       24.10        1.53     18.41 o
   1   1  10     4069.28     4367.82     61.42 o
   2   1  10       35.15       58.06      9.27 o
   3   1  10       13.50       31.11      8.69 o
   4   1  10      196.01      290.35     21.58 o
   5   1  10     2437.57     2787.79     54.86 o
   6   1  10       10.59       42.30     11.04 o
   7   1  10      649.98      543.62     20.26 o
   8   1  10      347.24      400.67     21.08 o
   9   1  10       76.84      104.78     10.69 o
  10   1  10       26.35       26.34      9.63 o
  11   1  10        0.51       11.20     10.80 o
  12   1  10      561.01      644.36     22.31 o
  13   1  10        2.07       11.65      9.23 o
  14   1  10       15.71       20.69     10.47 o
  15   1  10       46.23       53.35     11.16 o
  16   1  10      427.73      501.57     21.60 o
  17   1  10      120.95      100.06     14.74 o
  18   1  10       17.98        5.27     11.38 o
  19   1  10        0.36       11.91     12.32 o
  20   1  10      287.37      215.70     18.47 o
   0   2  10     7588.75     8493.29     95.51 o
   1   2  10      946.01     1452.12     21.65 o
   2   2  10     1283.71     1171.66     25.61 o
   3   2  10     7435.93     7273.28     76.74 o
   4   2  10      108.17      196.25     11.31 o
   5   2  10       97.17      126.94      9.88 o
   6   2  10     2612.08     2855.61     32.52 o
   7   2  10       11.89       87.73      8.17 o
   8   2  10     1887.09     1608.04     24.76 o
   9   2  10     1942.27     1952.05     31.16 o
  10   2  10      144.95      133.81     11.47 o
  11   2  10      140.49      178.88     15.64 o
  12   2  10       62.09       34.77     11.61 o
  13   2  10      272.30      276.99     15.51 o
  14   2  10      658.84      780.70     23.24 o
  15   2  10        4.60        4.52     10.53 o
  16   2  10      283.13      320.94     20.02 o
  17   2  10      255.57      295.57     23.33 o
  18   2  10      258.26      232.72     24.63 o
  19   2  10        3.76       21.07     17.65 o
   1   3  10     2648.84     2531.17     38.92 o
   2   3  10     1264.10     1624.75     30.92 o
   3   3  10      173.38      165.25     10.89 o
   4   3  10      324.57      247.50     13.38 o
   5   3  10       31.47       37.53      7.41 o
   6   3  10      258.63      350.21     13.55 o
   7   3  10     4214.71     3807.03     45.33 o
   8   3  10      738.30      679.71     19.41 o
   9   3  10     2560.80     2619.59     42.33 o
  10   3  10      485.33      561.72     20.05 o
  11   3  10       11.46       21.89     14.34 o
  12   3  10      121.66       76.26     12.44 o
  13   3  10      708.01      691.53     23.60 o
  14   3  10        4.84        7.87      9.79 o
  15   3  10     1149.76     1185.00     28.55 o
  16   3  10       97.33       77.76     13.05 o
  17   3  10      548.34      465.08     32.26 o
  18   3  10        9.40       21.66     13.84 o
  19   3  10      178.42      201.93     19.65 o
   0   4  10      172.32      172.61     31.11 o
   1   4  10     2509.96     2347.31     64.22 o
   2   4  10      653.98      760.53     20.08 o
   3   4  10      454.11      786.15     20.46 o
   4   4  10     7640.49     7797.99     66.10 o
   5   4  10      531.59      455.53     14.88 o
   6   4  10     1721.00     1355.08     29.88 o
   7   4  10      206.17      235.99     14.35 o
   8   4  10       38.50       87.80     10.40 o
   9   4  10       43.16       54.04     10.53 o
  10   4  10      854.88      926.74     26.99 o
  11   4  10     1645.50     1699.32     38.10 o
  12   4  10      173.81      120.91     16.44 o
  13   4  10       15.21       16.43     13.10 o
  14   4  10        0.02       -8.83     15.64 o
  15   4  10      165.46      177.43     18.68 o
  16   4  10      367.90      430.90     26.16 o
  17   4  10        0.18      -14.63     14.63 o
  18   4  10        5.20       -3.96     16.40 o
  19   4  10       27.83       23.44     34.38 o
   1   5  10     2006.66     2186.60     39.12 o
   2   5  10     7021.33     6921.03    103.57 o
   3   5  10       55.80      106.59     11.25 o
   4   5  10      102.60      133.12     11.95 o
   5   5  10      219.75      151.51     12.28 o
   6   5  10     2830.01     2323.31     46.43 o
   7   5  10     2953.07     2748.99     35.88 o
   8   5  10       82.79      131.73     15.35 o
   9   5  10     1237.74     1057.22     31.23 o
  10   5  10        0.20       -9.73      9.73 o
  11   5  10       18.59        5.85     11.44 o
  12   5  10        3.20        3.88     13.26 o
  13   5  10      257.53      255.24     24.11 o
  14   5  10        2.92       29.03     13.62 o
  15   5  10      295.91      299.69     24.25 o
  16   5  10       33.64       38.66     15.26 o
  17   5  10      401.30      305.18     26.36 o
  18   5  10       80.41      119.53     21.56 o
   0   6  10     4820.62     5505.54     78.88 o
   1   6  10     9223.18     8571.73     95.61 o
   2   6  10      226.34      284.71     18.02 o
   3   6  10     3170.64     3402.31     45.71 o
   4   6  10      100.69      119.06     10.42 o
   5   6  10      663.97      620.33     18.14 o
   6   6  10     3066.74     2817.22     47.74 o
   7   6  10        2.17       26.77      9.84 o
   8   6  10      591.58      554.71     34.47 o
   9   6  10      475.07      463.24     58.21 o
  10   6  10        1.23       32.98     12.08 o
  11   6  10     2411.77     2378.92     77.47 o
  12   6  10      112.78      141.01     17.60 o
  13   6  10      267.03      222.21     23.57 o
  14   6  10       89.31       66.64     17.36 o
  15   6  10      118.52      119.80     19.13 o
  16   6  10        5.71       18.64     14.46 o
  17   6  10      911.38     1047.50     40.50 o
   1   7  10      481.63      418.70     17.43 o
   2   7  10       52.17       27.67      9.55 o
   3   7  10      450.63      416.67     21.87 o
   4   7  10       44.25       34.76      8.76 o
   5   7  10       25.47        9.01      8.28 o
   6   7  10      312.85      406.51     18.22 o
   7   7  10       68.53       68.53     12.55 o
   8   7  10      649.73      717.66     37.64 o
   9   7  10       33.33       68.33     17.43 o
  10   7  10      828.07      797.84     39.48 o
  11   7  10      460.47      412.22     31.37 o
  12   7  10      269.72      353.72     33.12 o
  13   7  10      128.12       71.82     22.08 o
  14   7  10       15.05       48.17     22.08 o
  15   7  10        5.40       14.05     21.07 o
  16   7  10      257.75      293.97     30.84 o
   0   8  10      833.07      845.08     31.56 o
   1   8  10     2214.42     2002.33     33.40 o
   2   8  10      675.46      623.41     21.83 o
   3   8  10      304.64      352.07     22.94 o
   4   8  10      438.97      319.67     19.16 o
   5   8  10     1494.41     1264.34     28.11 o
   6   8  10      343.76      373.10     18.43 o
   7   8  10      361.17      376.36     18.49 o
   8   8  10      397.74      482.33     27.90 o
   9   8  10      679.87      621.68     36.42 o
  10   8  10      300.83      335.66     29.69 o
  11   8  10     1857.59     1704.48     55.89 o
  12   8  10       21.21       46.66     19.11 o
  13   8  10       57.65       63.57     19.56 o
  14   8  10       87.61      138.49     28.10 o
   1   9  10      351.35      467.38     22.89 o
   2   9  10      115.86       97.84     13.03 o
   3   9  10        0.33        7.62     12.09 o
   4   9  10      267.32      306.87     23.60 o
   5   9  10        1.44       11.45     11.31 o
   6   9  10       83.96      120.68     13.27 o
   7   9  10      413.99      381.49     20.79 o
   8   9  10        6.73        7.12     13.00 o
   9   9  10      240.23      202.61     35.63 o
  10   9  10       65.34       62.88     25.59 o
  11   9  10      218.63      253.41     95.84 o
  12   9  10      377.84      274.61     35.63 o
  13   9  10      172.25      159.56     29.10 o
   0  10  10       76.34      107.56     25.59 o
   1  10  10       59.51       22.88     11.90 o
   2  10  10      465.91      471.87     23.32 o
   3  10  10       25.56       61.86     13.35 o
   4  10  10      759.50      779.62     36.19 o
   5  10  10       46.98       43.55     14.26 o
   6  10  10      319.65      361.59     21.40 o
   7  10  10        0.24        9.59     11.54 o
   8  10  10      433.56      438.79     31.11 o
   9  10  10      230.35      178.72     20.92 o
  10  10  10      145.34      240.85     34.12 o
   1  11  10      334.52      274.34     20.57 o
   2  11  10       96.65       84.71     14.66 o
   3  11  10        3.53       14.12     12.13 o
   4  11  10        2.97       26.52     14.78 o
   5  11  10      185.08      174.51     23.42 o
   6  11  10        7.11       12.62     13.19 o
   7  11  10       92.91       53.60     16.29 o
   1   1  11      364.55      307.12     13.92 o
   2   1  11     2039.42     2038.34     31.47 o
   3   1  11       54.13      215.58     14.67 o
   4   1  11     2369.03     2199.44     39.20 o
   5   1  11     1707.91     1226.33     36.54 o
   6   1  11      259.33      358.05     25.59 o
   7   1  11      401.87      352.35     23.05 o
   8   1  11      134.24      246.45     15.06 o
   9   1  11      659.59      581.51     21.44 o
  10   1  11     2027.08     1976.43     37.41 o
  11   1  11     1254.64     1252.55     38.59 o
  12   1  11      126.89      104.43     17.96 o
  13   1  11        0.26       10.34     14.72 o
  14   1  11      246.71      259.72     17.63 o
  15   1  11     1143.76     1340.46     36.94 o
  16   1  11      583.73      590.50     25.92 o
  17   1  11     2008.74     2352.80     58.08 o
  18   1  11      326.45      350.18     24.71 o
  19   1  11      647.14      596.25     28.11 o
   0   2  11     2395.03     2352.58     41.84 o
   1   2  11       13.28       54.28      7.87 o
   2   2  11      154.65      200.64     11.73 o
   3   2  11       28.41        1.85      9.99 o
   4   2  11        0.04       17.72      9.08 o
   5   2  11       53.31       27.24      8.44 o
   6   2  11      596.10      704.87     22.10 o
   7   2  11     1104.87      952.97     25.17 o
   8   2  11     1479.89     1449.11     31.10 o
   9   2  11       36.76       48.99     10.71 o
  10   2  11       41.80       21.67      9.86 o
  11   2  11        0.08        4.48     10.61 o
  12   2  11      417.12      412.14     24.11 o
  13   2  11      403.02      539.54     37.26 o
  14   2  11      230.98      216.42     17.65 o
  15   2  11       93.43      128.12     17.15 o
  16   2  11      212.03      192.33     16.01 o
  17   2  11     1052.41     1188.29     37.52 o
  18   2  11       12.73       11.99     14.27 o
  19   2  11      193.53      174.78     20.64 o
   1   3  11      199.48      217.08     28.07 o
   2   3  11      307.00      314.54     20.22 o
   3   3  11       62.62       71.16     10.38 o
   4   3  11     1114.04     1028.26     22.78 o
   5   3  11       51.19       50.91      8.82 o
   6   3  11       19.91       72.06      9.82 o
   7   3  11      562.13      569.78     18.78 o
   8   3  11      163.89      215.51     13.29 o
   9   3  11      988.33      770.81     24.34 o
  10   3  11      131.35      153.22     20.42 o
  11   3  11      198.56      195.28     14.76 o
  12   3  11       37.07       62.59     12.22 o
  13   3  11     1367.49     1290.68     33.56 o
  14   3  11      136.46      247.07     16.57 o
  15   3  11     2691.95     2607.36     42.36 o
  16   3  11      130.88      148.72     16.93 o
  17   3  11      248.83      320.11     21.23 o
  18   3  11       13.69       26.29     15.61 o
  19   3  11        4.44        0.92     15.38 o
   0   4  11     4062.26     4120.55    128.45 o
   1   4  11      298.07      386.46     23.78 o
   2   4  11       55.24       70.70     10.84 o
   3   4  11      101.29      148.59     13.38 o
   4   4  11      350.07      395.33     17.37 o
   5   4  11     1049.18      987.60     23.89 o
   6   4  11      153.62      185.89     12.49 o
   7   4  11      277.88      328.42     19.74 o
   8   4  11      289.84      300.98     25.49 o
   9   4  11     2138.90     2013.36     44.06 o
  10   4  11      640.28      554.91     25.85 o
  11   4  11       85.75       97.51     15.20 o
  12   4  11      287.33      282.05     22.92 o
  13   4  11     1285.32     1302.31     52.18 o
  14   4  11      503.25      386.41     30.38 o
  15   4  11      599.06      788.12     31.35 o
  16   4  11       97.52       87.63     17.27 o
  17   4  11        9.72       11.35     16.40 o
  18   4  11        0.69       17.98     19.42 o
   1   5  11      207.22      203.63     26.63 o
   2   5  11     2072.23     1755.52     36.80 o
   3   5  11      958.46      819.27     22.65 o
   4   5  11       42.17       96.41     11.24 o
   5   5  11      148.43      173.66     13.39 o
   6   5  11      129.04       74.37     10.71 o
   7   5  11       25.21       32.41     10.58 o
   8   5  11        0.46       -1.62     10.21 o
   9   5  11      230.30      159.68     16.57 o
  10   5  11      389.54      372.51     23.67 o
  11   5  11     1012.21     1154.33     36.72 o
  12   5  11      621.50      689.12     30.32 o
  13   5  11     2024.41     2283.58     80.28 o
  14   5  11       80.40      133.93     21.15 o
  15   5  11       21.63        5.60     13.80 o
  16   5  11       46.95       11.97     14.29 o
  17   5  11       27.45       16.91     16.75 o
   0   6  11      287.57      307.13     21.48 o
   1   6  11     1219.84     1095.21     30.69 o
   2   6  11      143.33      168.93     16.51 o
   3   6  11      420.79      401.80     16.72 o
   4   6  11       27.20       37.24      9.71 o
   5   6  11      169.79      186.65     14.51 o
   6   6  11      116.09      157.44     13.84 o
   7   6  11       85.74      144.35     14.68 o
   8   6  11       86.94       78.98     22.08 o
   9   6  11      179.53      139.30     20.96 o
  10   6  11      666.05      687.78     78.78 o
  11   6  11        5.42       -0.91     23.08 o
  12   6  11       36.23       36.36     34.62 o
  13   6  11       55.12       93.61     20.79 o
  14   6  11      209.32      215.58     25.08 o
  15   6  11       66.78       94.19     20.71 o
  16   6  11        0.29       -5.40     20.43 o
   1   7  11        4.54       29.48     10.20 o
   2   7  11     1151.45     1059.62     44.79 o
   3   7  11      650.27      568.71     21.93 o
   4   7  11     1127.77     1356.14     30.29 o
   5   7  11      738.23      542.32     20.25 o
   6   7  11      269.21      210.89     18.98 o
   7   7  11       99.14       95.27     13.71 o
   8   7  11      532.28      528.54     33.56 o
   9   7  11      347.17      334.76     40.14 o
  10   7  11     1137.74     1073.52    138.49 o
  11   7  11      387.06      369.61     43.15 o
  12   7  11      128.65       72.47     30.11 o
  13   7  11      434.45      515.58     50.18 o
  14   7  11      533.35      477.69     43.15 o
  15   7  11        0.35       19.07     21.07 o
   0   8  11      164.07      153.52     18.45 o
   1   8  11       44.89       72.50     10.78 o
   2   8  11      331.17      369.78     19.73 o
   3   8  11     1171.63     1228.80     37.38 o
   4   8  11       62.63       99.01     14.05 o
   5   8  11      300.80      312.16     17.52 o
   6   8  11        0.25       -1.58      9.04 o
   7   8  11       48.25       77.02     13.60 o
   8   8  11      338.97      235.01     27.05 o
   9   8  11     2980.71     2770.92     73.86 o
  10   8  11      290.10      285.41     33.62 o
  11   8  11        6.00       61.90     33.62 o
  12   8  11       36.31       15.89     17.93 o
  13   8  11      103.93       53.39     26.09 o
  14   8  11      490.66      467.34     37.18 o
   1   9  11       20.37       22.57     10.95 o
   2   9  11      129.46       95.36     20.07 o
   3   9  11       98.46      108.24     17.81 o
   4   9  11       42.69       68.34     15.95 o
   5   9  11       47.42       17.97     10.58 o
   6   9  11        2.85       -5.64      9.71 o
   7   9  11       67.39       58.75     13.37 o
   8   9  11       70.37      173.34     57.70 o
   9   9  11      881.28      945.41    133.47 o
  10   9  11       65.19      115.19     23.05 o
  11   9  11       17.33        2.48     29.60 o
  12   9  11      178.47      161.76     25.82 o
   0  10  11      694.95      615.88     38.24 o
   1  10  11       12.36       31.96     12.41 o
   2  10  11      416.87      464.30     23.63 o
   3  10  11      823.05     1011.71     34.70 o
   4  10  11      295.70      305.56     27.26 o
   5  10  11       82.31       88.33     16.29 o
   6  10  11       38.87       38.92     17.96 o
   7  10  11       59.57       51.33     14.99 o
   8  10  11      292.80      239.62     35.63 o
   9  10  11      351.16      336.19     39.14 o
   1  11  11      147.69      229.99     19.52 o
   2  11  11       27.02        2.80     15.50 o
   3  11  11       13.37       43.58     14.28 o
   4  11  11     1102.41     1240.38     46.48 o
   5  11  11      201.64      251.55     35.16 o
   6  11  11      420.75      420.47     33.71 o
   0   0  12      232.28      249.88     27.10 o
   1   0  12      740.00      804.53     35.12 o
   2   0  12     4679.52     3863.22     67.40 o
   3   0  12       49.20      159.56     24.09 o
   4   0  12     1955.62     1739.14     62.22 o
   5   0  12      969.95     1020.60     48.17 o
   6   0  12        4.53       17.06     16.06 o
   7   0  12      315.68      390.38     37.13 o
   8   0  12     2648.73     2862.11     87.31 o
  11   0  12       31.35       36.13     24.09 o
  12   0  12      328.28      449.59     46.16 o
  13   0  12        7.41        9.03     24.09 o
  14   0  12      445.05      624.22     53.22 o
  15   0  12       49.66       76.99     17.91 o
  16   0  12      162.25      144.74     36.13 o
  17   0  12     1470.54     1287.55     74.26 o
  18   0  12        3.61       48.89     22.67 o
  19   0  12      133.71      190.30     30.10 o
   1   1  12       34.95       94.04      9.88 o
   2   1  12     1621.99     1425.03     34.53 o
   3   1  12       81.14      103.35     12.09 o
   4   1  12       99.08      100.92     12.14 o
   5   1  12        1.18        4.94      9.03 o
   6   1  12        0.31       13.55     11.35 o
   7   1  12       48.34       66.59     14.14 o
   8   1  12       17.41       17.94     12.54 o
   9   1  12       58.17       43.90     12.52 o
  10   1  12       40.79       70.84     14.46 o
  11   1  12      257.93      287.48     21.84 o
  12   1  12      444.18      426.30     29.14 o
  13   1  12       46.33       37.96     16.60 o
  14   1  12        5.56      -13.25     13.25 o
  15   1  12       68.01      134.43     19.98 o
  16   1  12      439.42      487.85     28.11 o
  17   1  12       13.23       39.64     22.58 o
  18   1  12      133.98      141.75     25.72 o
  19   1  12       79.70       52.56     18.69 o
   0   2  12     4219.66     4301.22     79.97 o
   1   2  12      374.17      494.95     20.57 o
   2   2  12     3306.42     2884.86     38.98 o
   3   2  12      227.21      290.28     19.90 o
   4   2  12      687.82      592.76     21.38 o
   5   2  12      367.95      397.67     29.03 o
   6   2  12      389.75      383.25     22.55 o
   7   2  12      599.92      611.22     22.44 o
   8   2  12     1578.25     1554.41     33.29 o
   9   2  12      240.32      245.98     19.69 o
  10   2  12      386.99      535.23     26.31 o
  11   2  12       72.34      106.31     16.22 o
  12   2  12      239.29      213.46     17.71 o
  13   2  12      119.95      177.00     19.24 o
  14   2  12      712.63      850.57     25.62 o
  15   2  12       70.33      112.38     14.06 o
  16   2  12        0.90        6.58     11.58 o
  17   2  12        0.12        4.56     12.88 o
  18   2  12       46.26       78.61     16.27 o
   1   3  12        8.70       35.53      9.55 o
   2   3  12     5092.75     4745.50     74.20 o
   3   3  12        2.58       36.27     11.56 o
   4   3  12     1891.11     1640.39     40.83 o
   5   3  12       30.26       29.26      9.70 o
   6   3  12       24.21       87.56     14.77 o
   7   3  12        9.66       10.44      9.25 o
   8   3  12      661.94      732.40     24.41 o
   9   3  12      773.22      741.89     25.40 o
  10   3  12      643.54      698.33     25.30 o
  11   3  12       13.46       18.41      9.93 o
  12   3  12     1109.72     1149.29     33.70 o
  13   3  12     1264.19     1251.42     33.54 o
  14   3  12      297.15      325.43     21.81 o
  15   3  12      309.79      218.72     28.19 o
  16   3  12      427.89      601.55     27.61 o
  17   3  12       16.26       14.53     15.00 o
  18   3  12       52.27       57.69     19.55 o
   0   4  12     4105.15     3759.03    106.38 o
   1   4  12      744.48      761.16     34.42 o
   2   4  12     1300.81     1281.88     37.94 o
   3   4  12     1186.22     1308.04     31.70 o
   4   4  12     1717.68     1632.58     47.08 o
   5   4  12        4.64       41.25     10.57 o
   6   4  12     1370.49     1279.71     37.83 o
   7   4  12      842.29      936.82     26.85 o
   8   4  12        4.74       26.16     11.88 o
   9   4  12      488.66      613.73     45.07 o
  10   4  12      952.20     1020.70     47.28 o
  11   4  12      443.93      510.42     28.06 o
  12   4  12      660.57      652.33     31.02 o
  13   4  12      243.93      339.85     28.99 o
  14   4  12       38.29       72.02     18.79 o
  15   4  12      136.56       96.18     22.21 o
  16   4  12      297.32      357.80     25.37 o
  17   4  12        5.31       20.67     17.31 o
   1   5  12     1400.84     1452.60     42.05 o
   2   5  12       47.91       73.54     10.71 o
   3   5  12        4.91        7.62      8.11 o
   4   5  12      732.14      749.11     22.52 o
   5   5  12     4015.91     3879.20     58.54 o
   6   5  12      533.07      463.29     19.70 o
   7   5  12      126.36      132.52     17.60 o
   8   5  12       10.95       30.63     22.58 o
   9   5  12     1349.90     1338.64     48.45 o
  10   5  12      345.99      307.93     28.77 o
  11   5  12      188.94      190.84     51.68 o
  12   5  12     1973.60     2020.08     56.28 o
  13   5  12        1.32       50.06     15.50 o
  14   5  12      439.52      614.96     35.91 o
  15   5  12       75.10      142.22     23.57 o
  16   5  12      113.73      163.64     20.46 o
  17   5  12       22.91       37.55     19.06 o
   0   6  12     4866.12     4138.61    145.51 o
   1   6  12     1495.70     1300.74     33.58 o
   2   6  12       12.65       15.67     10.73 o
   3   6  12     1015.15      828.96     23.87 o
   4   6  12      255.36      285.42     16.96 o
   5   6  12      329.46      361.89     18.97 o
   6   6  12     3683.17     3879.52     53.42 o
   7   6  12     1028.90      867.11     34.49 o
   8   6  12        6.42       11.20     46.16 o
   9   6  12       22.02       51.10     17.02 o
  10   6  12      765.31      663.71     77.77 o
  11   6  12     1254.75     1074.92     46.01 o
  12   6  12      656.51      800.59     42.60 o
  13   6  12       19.02       16.70     18.57 o
  14   6  12      180.26      221.78     33.12 o
  15   6  12      113.88       96.34     28.10 o
  16   6  12      113.15       70.19     23.20 o
   1   7  12     1621.60     1569.03     33.24 o
   2   7  12      292.78      385.08     22.68 o
   3   7  12      881.94      906.35     26.05 o
   4   7  12      100.93      127.05     14.02 o
   5   7  12     1244.77     1428.19     32.65 o
   6   7  12       51.78      120.68     14.61 o
   7   7  12      195.67      174.49     25.05 o
   8   7  12        8.00       15.01     19.07 o
   9   7  12      295.30      414.29     66.23 o
  10   7  12      682.48      711.99     40.40 o
  11   7  12        0.03       12.27     16.52 o
  12   7  12        5.30      -10.31     16.87 o
  13   7  12       61.60       64.27     20.96 o
  14   7  12       20.88        9.78     20.57 o
   0   8  12     1618.26     1309.33     40.18 o
   1   8  12      170.30      176.97     14.05 o
   2   8  12       70.26       75.05     14.61 o
   3   8  12      823.29      775.21     29.74 o
   4   8  12      541.63      488.36     47.43 o
   5   8  12      172.40      186.11     22.12 o
   6   8  12      760.81      788.90     30.19 o
   7   8  12      338.32      378.49     33.57 o
   8   8  12       32.53       63.19     29.60 o
   9   8  12        6.80       23.24     18.20 o
  10   8  12     1539.83     1480.82     55.25 o
  11   8  12        0.05       22.33     19.45 o
  12   8  12      400.42      528.49     39.48 o
  13   8  12       33.51       68.07     61.22 o
   1   9  12        1.99       48.53     11.78 o
   2   9  12      928.18      904.60     36.87 o
   3   9  12      323.80      326.34     29.05 o
   4   9  12     1310.50     1523.10     57.07 o
   5   9  12       63.54       87.39     13.20 o
   6   9  12      448.42      456.59     22.33 o
   7   9  12      267.67      244.93     48.67 o
   8   9  12      121.92      150.08     33.12 o
   9   9  12      322.55      213.60     28.53 o
  10   9  12      212.09      272.85     30.98 o
  11   9  12       58.21       81.13     24.14 o
   0  10  12     2455.01     2440.26     95.34 o
   1  10  12        0.19       43.73     13.53 o
   2  10  12      309.39      321.59     28.82 o
   3  10  12        0.34       24.15     30.61 o
   4  10  12       10.66       46.71     26.09 o
   5  10  12       19.67       -0.83     12.24 o
   6  10  12       56.30       34.46     17.24 o
   7  10  12       84.91      151.54     32.11 o
   8  10  12      111.70      163.58     33.12 o
   1  11  12       86.93       34.82     14.92 o
   2  11  12       20.79       20.87     13.78 o
   3  11  12       95.06       75.09     18.11 o
   1   1  13      973.78      843.64     26.06 o
   2   1  13        0.48       84.08     12.17 o
   3   1  13     5077.37     4892.90     67.21 o
   4   1  13       90.80      130.55     22.08 o
   5   1  13     4247.62     3655.79     58.48 o
   6   1  13      167.43      296.14     19.50 o
   7   1  13     1770.42     2234.68     59.71 o
   8   1  13      825.48     1071.78     56.20 o
   9   1  13     1457.49     1341.89    110.89 o
  10   1  13      798.66      795.26     38.55 o
  11   1  13      108.05      194.89     32.45 o
  12   1  13      919.95      894.66     29.78 o
  13   1  13      157.08      155.49     19.65 o
  14   1  13       56.69       93.35     17.79 o
  15   1  13     4696.17     4586.65     92.85 o
  16   1  13       54.67      132.29     26.94 o
  17   1  13       23.48       24.09     30.11 o
  18   1  13       54.19       26.09     32.11 o
   0   2  13     1079.33      965.22     53.69 o
   1   2  13      912.98      992.82     27.16 o
   2   2  13     1374.37     1465.05     41.72 o
   3   2  13     3660.21     3006.10     47.43 o
   4   2  13      675.65      584.01     25.93 o
   5   2  13     1560.19     1702.90     62.18 o
   6   2  13     2213.06     2132.75     47.07 o
   7   2  13      220.18      203.32     18.62 o
   8   2  13      498.29      447.49     25.52 o
   9   2  13      336.98      492.27     27.02 o
  10   2  13      362.61      352.40     23.93 o
  11   2  13     1531.58     1498.71     42.09 o
  12   2  13      321.44      376.01     26.33 o
  13   2  13       15.27       21.87     26.59 o
  14   2  13      283.88      304.17     25.30 o
  15   2  13      268.80      271.24     34.89 o
  16   2  13       69.83      117.23     16.74 o
  17   2  13        0.21        9.31     18.49 o
  18   2  13      216.47      248.85     23.64 o
   1   3  13       24.78       52.75     14.20 o
   2   3  13      128.73      183.07     19.53 o
   3   3  13     1683.64     1554.29     41.33 o
   4   3  13        1.01       13.85     12.02 o
   5   3  13     1185.14     1324.94     51.57 o
   6   3  13      561.08      543.04     28.12 o
   7   3  13      336.88      292.20     21.84 o
   8   3  13      742.60      621.01     38.64 o
   9   3  13      814.13      755.34     42.15 o
  10   3  13      103.18      138.42     22.18 o
  11   3  13     1715.75     1598.59     55.68 o
  12   3  13      319.48      300.92     26.05 o
  13   3  13      117.15       78.20     15.34 o
  14   3  13      201.53      169.51     20.95 o
  15   3  13      138.05       96.30     19.73 o
  16   3  13      190.89      244.35     22.38 o
  17   3  13      495.41      540.28     41.86 o
   0   4  13      294.03      335.44     28.45 o
   1   4  13       30.41       34.50     14.28 o
   2   4  13      200.45      245.40     37.03 o
   3   4  13     1169.73      979.59     74.54 o
   4   4  13        9.50       48.51     12.02 o
   5   4  13     2661.95     2696.65     56.64 o
   6   4  13      213.43      241.64     21.35 o
   7   4  13       37.69       59.32     14.16 o
   8   4  13       75.85       72.89     18.29 o
   9   4  13       37.96       30.89     15.67 o
  10   4  13        5.98       33.38     13.72 o
  11   4  13     2195.56     2225.19     56.93 o
  12   4  13       94.46      153.17     27.05 o
  13   4  13     1043.56      855.54     36.17 o
  14   4  13        0.99       36.27     18.08 o
  15   4  13       25.06       59.99     20.85 o
  16   4  13      485.00      367.81     26.32 o
  17   4  13      588.19      486.83     30.04 o
   1   5  13      458.34      464.45     29.36 o
   2   5  13        5.90       34.26     13.12 o
   3   5  13      264.49      318.51     21.29 o
   4   5  13        0.02        3.03      9.65 o
   5   5  13       88.20       75.83     14.48 o
   6   5  13        0.44       30.66     12.55 o
   7   5  13     2559.90     2814.82     59.98 o
   8   5  13      677.93      603.76     85.80 o
   9   5  13       13.72       23.88     23.58 o
  10   5  13       31.16        7.41     16.57 o
  11   5  13       26.41       18.69     17.59 o
  12   5  13      146.99      108.54     26.59 o
  13   5  13     1657.93     1646.42     59.02 o
  14   5  13      158.84      161.24     27.10 o
  15   5  13      556.17      572.02     51.18 o
  16   5  13        1.74      -20.57     20.57 o
   0   6  13      141.03      186.66     42.15 o
   1   6  13        0.19        5.52     17.74 o
   2   6  13        3.62        2.64      9.20 o
   3   6  13       26.49       34.34     10.57 o
   4   6  13        3.26       37.84     10.45 o
   5   6  13     1138.52     1023.46     34.33 o
   6   6  13       11.97       29.06     12.21 o
   7   6  13      143.39      221.43     22.31 o
   8   6  13      149.84      194.48     31.61 o
   9   6  13       19.97       55.65     18.69 o
  10   6  13      162.22      168.03     25.38 o
  11   6  13       96.48      108.91     29.10 o
  12   6  13        1.11       28.30     18.37 o
  13   6  13       10.53       22.98     20.21 o
  14   6  13       88.21       71.03     22.79 o
  15   6  13      204.03      134.47     30.11 o
   1   7  13     1505.01     1415.15     46.39 o
   2   7  13       27.86       56.72     14.27 o
   3   7  13      144.08      217.89     16.94 o
   4   7  13      320.95      269.27     18.12 o
   5   7  13      596.91      693.85     25.82 o
   6   7  13      238.78      196.86     23.51 o
   7   7  13     1905.10     1633.03     57.44 o
   8   7  13        2.43       11.49     16.64 o
   9   7  13       97.37       61.43     19.57 o
  10   7  13      313.33      216.53     33.12 o
  11   7  13       55.29        6.82     22.08 o
  12   7  13       41.43       79.80     23.38 o
  13   7  13     2481.09     2593.91     76.13 o
  14   7  13      244.91      209.13     30.34 o
   0   8  13        0.22       -6.07     12.58 o
   1   8  13      229.22      220.49     17.67 o
   2   8  13       49.55       82.00     15.25 o
   3   8  13      781.27      911.16     43.31 o
   4   8  13       25.54        6.00     11.39 o
   5   8  13        1.26       46.26     13.52 o
   6   8  13       60.25       34.18     15.58 o
   7   8  13      141.41      186.87     30.11 o
   8   8  13       24.18       36.37     18.69 o
   9   8  13       21.81       57.03     27.60 o
  10   8  13        4.92       -5.61     25.09 o
  11   8  13       85.27       50.53     21.69 o
  12   8  13        5.67      -17.93     17.93 o
   1   9  13      282.72      207.46     16.20 o
   2   9  13        9.67       15.92     16.76 o
   3   9  13      103.45      130.62     20.01 o
   4   9  13      637.00      512.42     23.88 o
   5   9  13        1.07       10.68     13.50 o
   6   9  13       65.30      101.33     19.31 o
   7   9  13        2.48       17.66     18.69 o
   8   9  13        0.03       -4.49     18.20 o
   9   9  13        2.14       -5.59     17.55 o
  10   9  13      115.96      120.98     25.53 o
   0  10  13       58.68       38.42     20.21 o
   1  10  13      253.79      313.10     22.01 o
   2  10  13       34.83       65.08     16.99 o
   3  10  13     1436.21     1541.27     53.21 o
   4  10  13        0.51       -0.39     21.85 o
   5  10  13      359.61      377.42     22.46 o
   6  10  13       96.83       62.58     23.80 o
   7  10  13        3.68       10.94     19.45 o
   0   0  14     1538.18     1526.39     60.21 o
   1   0  14      542.28      849.00     47.17 o
   2   0  14     7046.15     6818.07    148.52 o
   3   0  14     2198.31     1644.81     65.23 o
   4   0  14    10519.19    10242.16    201.71 o
   5   0  14      377.92      349.23     36.13 o
   6   0  14      992.21      774.74     48.17 o
   7   0  14     2214.26     2157.62     78.28 o
   8   0  14        1.92       18.06     20.07 o
   9   0  14      746.33      793.80     51.18 o
  10   0  14       48.83       87.31     26.09 o
  11   0  14     2448.59     2541.98     92.33 o
  16   0  14       10.63       28.10     32.11 o
   1   1  14      599.57      692.89     32.28 o
   2   1  14     2210.30     2110.95     51.44 o
   3   1  14      217.54      282.60     23.05 o
   4   1  14      974.27      853.15     28.89 o
   5   1  14      583.97      615.09     33.57 o
   6   1  14      255.85      309.57     30.86 o
   7   1  14        2.21       11.31     10.89 o
   8   1  14      279.39      244.46     26.26 o
   9   1  14      658.10      619.03     37.59 o
  10   1  14       16.86       33.47     18.00 o
  11   1  14       40.72       33.12     17.03 o
  12   1  14       30.12       18.67     18.32 o
  13   1  14      666.07      612.66     29.26 o
  14   1  14        0.74        7.91     17.37 o
  15   1  14      134.76      172.01     26.94 o
  16   1  14      154.15      133.75     19.28 o
  17   1  14       72.32       47.56     19.29 o
   0   2  14     1309.97     1433.80     46.71 o
   1   2  14     4162.04     4194.90     59.33 o
   2   2  14     3430.28     3348.07     52.15 o
   3   2  14      608.22      799.92     31.25 o
   4   2  14      534.87      508.55     41.34 o
   5   2  14       63.49       43.07     13.06 o
   6   2  14      112.88      103.61     20.14 o
   7   2  14      552.16      473.62     27.64 o
   8   2  14     1689.24     1810.33     57.39 o
   9   2  14      180.26      193.77     33.57 o
  10   2  14      409.27      470.61     29.55 o
  11   2  14       54.65       33.06     21.54 o
  12   2  14       18.15       20.31     15.00 o
  13   2  14        0.14       -6.14     13.81 o
  14   2  14      540.23      569.31     39.81 o
  15   2  14      220.50      264.71     22.44 o
  16   2  14        1.99        6.39     13.97 o
  17   2  14       95.84       91.18     19.34 o
   1   3  14      333.37      306.85     18.96 o
   2   3  14     1251.13     1270.52     32.89 o
   3   3  14       20.80       45.58     12.02 o
   4   3  14     2084.34     1882.69     62.25 o
   5   3  14     1303.13     1324.08     52.28 o
   6   3  14      506.40      630.97     40.75 o
   7   3  14       14.97       56.84     14.28 o
   8   3  14      528.92      693.18     39.54 o
   9   3  14      431.92      383.24     32.12 o
  10   3  14      185.75      232.02     31.11 o
  11   3  14      215.88      294.71     59.21 o
  12   3  14      552.40      534.45     73.26 o
  13   3  14       72.41      104.56     23.20 o
  14   3  14        2.13       -1.00     24.09 o
  15   3  14      102.19       74.65     26.59 o
  16   3  14        0.12       27.08     20.81 o
  17   3  14        7.89       15.81     19.48 o
   0   4  14     8029.83     7695.89    130.14 o
   1   4  14      230.83      266.66     31.14 o
   2   4  14      335.29      383.84     39.15 o
   3   4  14       53.73       69.63     21.14 o
   4   4  14      841.04      698.86     50.47 o
   5   4  14     1034.36     1108.93     49.91 o
   6   4  14     1018.96     1157.64     38.62 o
   7   4  14        0.55       41.09     14.57 o
   8   4  14     1830.86     1551.27     54.14 o
   9   4  14       13.51       20.41     21.07 o
  10   4  14      878.32      836.11     45.16 o
  11   4  14     1336.96     1393.66     53.28 o
  12   4  14      643.94      702.90     42.32 o
  13   4  14       24.83       23.36     19.00 o
  14   4  14      234.20      218.67     29.63 o
  15   4  14       89.33       49.94     23.08 o
  16   4  14      217.01      154.93     23.58 o
   1   5  14      144.10      201.93     31.98 o
   2   5  14     1881.92     1532.80     52.13 o
   3   5  14       30.06       60.29     17.29 o
   4   5  14      474.38      472.37     24.61 o
   5   5  14        6.55       25.93     13.96 o
   6   5  14       65.77       63.01     27.86 o
   7   5  14        8.97       21.72     37.13 o
   8   5  14      394.07      434.90     51.68 o
   9   5  14       10.15       -2.76     15.49 o
  10   5  14       20.10       31.31     18.74 o
  11   5  14       36.60       78.41     27.10 o
  12   5  14      273.51      249.19     36.13 o
  13   5  14       58.64      127.49     36.13 o
  14   5  14       75.33      192.52     53.69 o
  15   5  14        0.21      -22.08     22.08 o
   0   6  14      423.24      458.62     59.21 o
   1   6  14      375.43      395.88     29.78 o
   2   6  14       79.58       38.50     12.60 o
   3   6  14       18.41       62.66     13.34 o
   4   6  14     1024.79     1040.89     32.73 o
   5   6  14      504.16      586.48     34.05 o
   6   6  14     1148.92     1407.69     45.81 o
   7   6  14      286.59      262.57     41.65 o
   8   6  14      346.30      383.40     36.13 o
   9   6  14       32.95       98.31     21.71 o
  10   6  14      587.38      596.65     42.14 o
  11   6  14      436.99      460.24     89.32 o
  12   6  14     1953.47     2224.94     71.46 o
  13   6  14      164.67      167.33     29.11 o
  14   6  14      447.57      413.76     39.33 o
   1   7  14       79.26       60.04     17.41 o
   2   7  14        6.57       -9.38     11.41 o
   3   7  14        0.82       18.37     11.91 o
   4   7  14      158.55      177.32     16.49 o
   5   7  14       37.54       12.07     12.95 o
   6   7  14       37.12       -7.48     23.31 o
   7   7  14        3.84       -3.42     16.40 o
   8   7  14       55.66       64.78     20.79 o
   9   7  14      144.20      189.70     28.39 o
  10   7  14       10.27       26.56     19.11 o
  11   7  14       11.41       24.72     20.79 o
  12   7  14      354.01      422.38     38.59 o
  13   7  14      147.88      113.16     26.29 o
   0   8  14      886.64      742.49     44.98 o
   1   8  14      221.77      212.84     26.75 o
   2   8  14        0.80       24.02     13.11 o
   3   8  14      116.58       82.06     14.03 o
   4   8  14       16.06       18.92     11.98 o
   5   8  14        9.66       -1.22     21.71 o
   6   8  14     1376.87     1434.35     92.33 o
   7   8  14       20.65       41.55     20.04 o
   8   8  14      102.16      174.57     32.62 o
   9   8  14      159.15       78.79     24.46 o
  10   8  14        4.53        2.82     20.00 o
  11   8  14      228.09      232.24     31.75 o
   1   9  14      144.08      169.82     17.42 o
   2   9  14        8.69       -0.43     19.29 o
   3   9  14       10.98       44.03     17.12 o
   4   9  14      337.88      464.51     27.72 o
   5   9  14      392.38      370.99     29.33 o
   6   9  14        5.78       41.24     21.15 o
   7   9  14      155.75      270.07     70.75 o
   8   9  14        0.01        3.80     19.60 o
   9   9  14       27.30       10.68     19.45 o
   0  10  14        0.24      -11.48     17.70 o
   1  10  14      123.21       86.23     16.38 o
   2  10  14       64.54       78.41     18.11 o
   3  10  14       33.64       18.95     16.67 o
   4  10  14      123.29      157.20     20.65 o
   5  10  14       12.45        1.18     16.91 o
   1   1  15       45.80       87.31     23.08 o
   2   1  15      202.39      198.70     30.11 o
   3   1  15        1.35       28.80     13.98 o
   4   1  15     1520.73     1322.02     44.96 o
   5   1  15      446.43      364.10     27.39 o
   6   1  15      231.91      219.88     19.10 o
   7   1  15      213.55      267.03     20.66 o
   8   1  15     1107.11      874.41     33.13 o
   9   1  15       85.40       88.91     15.79 o
  10   1  15      159.67      142.49     23.70 o
  11   1  15      276.75      288.02     35.63 o
  12   1  15      788.00      765.18     46.30 o
  13   1  15       62.86       21.13     20.21 o
  14   1  15     1075.44      894.22     48.67 o
  15   1  15      364.06      584.91     41.51 o
  16   1  15      698.37      599.47     49.59 o
  17   1  15      394.75      609.80     56.70 o
   0   2  15        1.20       30.18     15.15 o
   1   2  15      473.92      654.51     31.43 o
   2   2  15     2583.03     2466.08    110.61 o
   3   2  15      154.18      160.13     19.50 o
   4   2  15      264.84      267.10     21.77 o
   5   2  15       30.36      113.56     16.87 o
   6   2  15     6071.65     5711.92     88.85 o
   7   2  15        8.29       67.05     19.43 o
   8   2  15     1257.96     1368.83     85.30 o
   9   2  15        0.11       30.11     27.10 o
  10   2  15      633.00      716.53     73.26 o
  11   2  15      303.14      335.11     70.25 o
  12   2  15     1458.91     1645.49     60.76 o
  13   2  15       99.36      179.84     27.65 o
  14   2  15      107.86       96.39     27.45 o
  15   2  15       79.60      174.97     32.62 o
  16   2  15       98.92       46.19     35.63 o
   1   3  15      292.38      292.45     19.60 o
   2   3  15      516.12      481.69     24.09 o
   3   3  15       72.03       91.23     16.65 o
   4   3  15     1323.87     1113.44     61.38 o
   5   3  15       10.72       40.77     18.08 o
   6   3  15      326.78      300.81     37.13 o
   7   3  15      413.61      438.55     59.21 o
   8   3  15      788.67      925.18     53.19 o
   9   3  15      244.13      245.74     49.17 o
  10   3  15     1252.61     1060.76     49.18 o
  11   3  15      180.94      230.20     28.68 o
  12   3  15     2023.24     1851.44     63.99 o
  13   3  15        5.17       69.68     30.61 o
  14   3  15       70.22       18.67     19.83 o
  15   3  15       84.22       92.15     58.21 o
  16   3  15        0.27       15.37     22.28 o
   0   4  15      806.36      611.04     37.28 o
   1   4  15      168.46      243.24     19.14 o
   2   4  15      346.97      295.45     20.69 o
   3   4  15      126.55      107.21     17.83 o
   4   4  15        1.24       36.22     19.27 o
   5   4  15      371.71      457.87     39.86 o
   6   4  15      631.22      630.81     32.54 o
   7   4  15      167.54      166.35     24.46 o
   8   4  15      287.98      325.66     32.26 o
   9   4  15       17.36       23.34     18.19 o
  10   4  15      225.90      146.35     25.54 o
  11   4  15      465.77      489.29     39.27 o
  12   4  15       82.04      188.64     28.38 o
  13   4  15        2.25      -17.57     17.57 o
  14   4  15      197.40      179.75     38.64 o
  15   4  15      216.67      339.20     46.16 o
   1   5  15      170.91      160.89     17.09 o
   2   5  15      969.61      833.18     37.00 o
   3   5  15       38.72       50.13     15.70 o
   4   5  15        3.28        7.96     12.63 o
   5   5  15        2.60        7.10     13.29 o
   6   5  15       58.73      105.38     18.84 o
   7   5  15      783.37      800.48     43.99 o
   8   5  15       36.93       55.40     20.73 o
   9   5  15       13.53       22.52     18.54 o
  10   5  15       24.45       68.66     22.04 o
  11   5  15      293.84      261.10     30.62 o
  12   5  15     1242.37     1183.46    127.95 o
  13   5  15      654.55      955.04     52.27 o
  14   5  15      657.69      578.69     45.48 o
   0   6  15      447.72      360.55     34.00 o
   1   6  15       94.92      109.14     23.71 o
   2   6  15      146.99      172.47     39.00 o
   3   6  15       32.46       79.63     14.80 o
   4   6  15       67.02       78.63     23.03 o
   5   6  15       28.65       36.39     15.95 o
   6   6  15      161.42      132.63     20.91 o
   7   6  15       81.93      116.31     24.30 o
   8   6  15      112.43      194.69     28.38 o
   9   6  15      216.38      280.64     49.17 o
  10   6  15      261.57      185.97     27.49 o
  11   6  15      145.41      112.08     25.68 o
  12   6  15        2.13       14.96     20.36 o
  13   6  15       22.63       51.90     28.10 o
   1   7  15      377.31      305.30     29.06 o
   2   7  15      323.54      299.71     24.19 o
   3   7  15       75.70       96.37     24.20 o
   4   7  15      227.16      245.98     22.05 o
   5   7  15      198.11      193.51     23.90 o
   6   7  15      446.57      431.24     39.57 o
   7   7  15      719.36      618.52    118.92 o
   8   7  15      145.11      151.48     26.71 o
   9   7  15       12.85       14.42     18.98 o
  10   7  15      190.93      285.52     33.42 o
  11   7  15       61.53      100.67     25.82 o
  12   7  15      288.56      220.68     31.30 o
   0   8  15      438.14      539.91     76.27 o
   1   8  15      209.23      208.70     26.10 o
   2   8  15      459.41      577.11     43.77 o
   3   8  15      332.55      395.61     27.10 o
   4   8  15      116.54       84.38     17.64 o
   5   8  15        1.27       24.37     17.70 o
   6   8  15      287.65      302.50     44.66 o
   7   8  15       21.97       11.70     18.84 o
   8   8  15      389.30      582.21     50.68 o
   9   8  15       42.21       53.15     23.09 o
  10   8  15       12.50       43.41     22.46 o
   1   9  15      322.63      273.76     30.23 o
   2   9  15       12.53       14.24     15.23 o
   3   9  15       57.66       51.09     16.37 o
   4   9  15        1.16       -8.47     13.74 o
   5   9  15       34.99        1.74     19.75 o
   6   9  15        0.02       24.79     22.19 o
   7   9  15       74.73      -19.12     19.12 o
   2  10  15      593.47      700.47     93.33 o
   4   0  16     1025.27      810.86     51.18 o
   5   0  16      279.13      228.81     35.12 o
   6   0  16      317.87      471.67     45.16 o
   7   0  16      432.97      457.62     45.16 o
   8   0  16     2939.83     3299.65    107.38 o
   9   0  16     3456.76     3813.46    117.41 o
  10   0  16      250.09      178.63     35.12 o
  11   0  16      213.63      195.69     36.13 o
  12   0  16      327.09      466.58     39.54 o
  13   0  16      446.01      422.28     98.85 o
  14   0  16      195.51      255.63     58.71 o
  15   0  16       28.65      130.46     36.13 o
  16   0  16      440.97      232.82     43.15 o
   2   1  16     4191.91     3780.35    108.38 o
   3   1  16      196.27      304.15     27.43 o
   4   1  16       81.33       49.97     17.29 o
   5   1  16        1.51       17.68     13.72 o
   6   1  16      846.34      753.03     37.61 o
   7   1  16       46.22       48.95     20.07 o
   8   1  16       75.74       77.04     16.09 o
   9   1  16      344.74      296.41     24.33 o
  10   1  16      257.46      304.01     25.26 o
  11   1  16        0.17       -8.28     18.08 o
  12   1  16        2.27       36.15     19.99 o
  13   1  16      145.85      121.69     26.85 o
  14   1  16       41.21       52.97     24.41 o
  15   1  16       92.40       64.23     33.12 o
  16   1  16        8.22       31.11     32.11 o
   0   2  16      716.19      536.01     36.65 o
   1   2  16      407.41      286.55     23.58 o
   2   2  16      731.01      931.32     44.70 o
   3   2  16     2433.76     2216.32     60.67 o
   4   2  16      955.78     1106.85     38.17 o
   5   2  16        5.24       31.50     13.30 o
   6   2  16        0.42       49.26     14.42 o
   7   2  16      554.84      462.05     36.55 o
   8   2  16      205.14      371.31     55.19 o
   9   2  16      898.64      884.12     74.26 o
  10   2  16        1.67        7.02     29.10 o
  11   2  16       70.62      -13.05     31.11 o
  12   2  16      153.19      248.12     31.82 o
  13   2  16      460.57      448.98     63.72 o
  14   2  16       35.29       75.09     25.32 o
  15   2  16       19.07       78.50     24.82 o
   1   3  16     2124.79     1969.08     59.53 o
   2   3  16      731.14      706.58     33.37 o
   3   3  16       98.97      126.62     18.38 o
   4   3  16       42.45       26.58     13.55 o
   5   3  16      256.84      251.10     22.89 o
   6   3  16      196.35      252.91     31.82 o
   7   3  16      727.16      676.39     74.26 o
   8   3  16       73.63       78.28     37.13 o
   9   3  16      972.58     1034.53     49.18 o
  10   3  16       64.77       47.74     21.22 o
  11   3  16       26.69       57.30     22.14 o
  12   3  16      978.95     1101.18     97.34 o
  13   3  16     1157.85     1386.60     59.70 o
  14   3  16       20.71       47.30     37.63 o
  15   3  16      159.02      156.70     25.30 o
   0   4  16      262.86      177.45     30.61 o
   1   4  16     1163.58     1054.27     32.97 o
   2   4  16      149.11      280.31     21.82 o
   3   4  16      291.56      157.01     20.38 o
   4   4  16      983.70     1078.24     84.30 o
   5   4  16      516.68      463.22     41.58 o
   6   4  16      274.41      421.76     41.65 o
   7   4  16      263.81      243.46     28.68 o
   8   4  16      154.28      195.97     27.73 o
   9   4  16        0.08       -4.10     18.57 o
  10   4  16       99.65      114.38     25.32 o
  11   4  16      203.11      220.69     30.58 o
  12   4  16      182.45      119.13     27.44 o
  13   4  16      102.67       86.02     25.97 o
  14   4  16      451.33      420.01     40.43 o
   1   5  16      899.68      770.98     40.12 o
   2   5  16       23.11       39.96     13.28 o
   3   5  16        8.99      -21.58     21.58 o
   4   5  16      146.55       85.55     24.81 o
   5   5  16      399.79      318.98     34.10 o
   6   5  16      476.31      404.74     30.05 o
   7   5  16      308.26      288.95     32.46 o
   8   5  16       75.26      127.02     44.16 o
   9   5  16      233.46      120.65     25.97 o
  10   5  16       21.63        7.92     19.57 o
  11   5  16       75.33       76.27     24.50 o
  12   5  16      110.82      138.52     28.17 o
  13   5  16      727.13      815.54     51.18 o
   0   6  16        0.80       52.34     22.08 o
   1   6  16     1014.01      870.77     33.94 o
   2   6  16        9.25       62.22     18.46 o
   3   6  16       63.75      114.89     21.04 o
   4   6  16      428.04      638.07     40.41 o
   5   6  16      958.97      868.94     40.75 o
   6   6  16      232.83      263.00     30.63 o
   7   6  16      226.50      213.69     30.06 o
   8   6  16       34.99       38.78     43.65 o
   9   6  16        7.84       58.19     22.46 o
  10   6  16       53.78      117.27     26.58 o
  11   6  16     1164.11     1330.50     59.22 o
  12   6  16      129.81      103.71     26.54 o
   1   7  16       30.63       31.34     33.88 o
   2   7  16       11.68       19.29     17.39 o
   3   7  16       25.69       52.14     15.25 o
   4   7  16       33.78       49.80     19.02 o
   5   7  16        1.31        4.52     15.91 o
   6   7  16        0.10       -9.98     18.08 o
   7   7  16        6.31        9.18     28.10 o
   8   7  16       88.36       59.33     22.62 o
   9   7  16       30.97      109.61     27.05 o
  10   7  16      148.64      232.21     44.16 o
  11   7  16        9.85        0.00     40.14 o
   0   8  16      290.46      263.93     59.21 o
   1   8  16      655.71      602.65     41.73 o
   2   8  16        8.22       48.28     15.62 o
   3   8  16       15.19        9.30     14.97 o
   4   8  16       58.62       76.80     21.39 o
   5   8  16      131.98       86.24     21.98 o
   6   8  16      114.79       98.10     25.62 o
   7   8  16       11.56       30.77     22.63 o
   8   8  16        6.92        2.85     20.21 o
   1   9  16      627.75      788.06     83.56 o
   2   9  16      130.53      100.42     19.44 o
   3   9  16       13.06        9.80     16.25 o
   4   9  16      175.21      177.49     32.22 o
   5   9  16     1242.23     1503.31    114.40 o
   1   1  17        3.44       19.07     24.09 o
   2   1  17      367.28      416.47     50.18 o
   3   1  17       25.98       15.05     22.08 o
   4   1  17      659.20      506.29     35.29 o
   5   1  17       14.24       41.18     18.68 o
   6   1  17        2.10       14.96     13.65 o
   7   1  17      298.45      286.57     31.35 o
   8   1  17      142.23      178.32     27.24 o
   9   1  17       97.63      165.66     45.66 o
  10   1  17     2041.96     1865.56     66.25 o
  11   1  17       71.87      111.30     25.72 o
  12   1  17      431.57      370.24     37.86 o
  13   1  17       31.45       -8.03     31.11 o
  14   1  17       48.50       18.06     37.13 o
  15   1  17        7.24       25.61     26.55 o
   0   2  17     1289.39     1557.50     86.30 o
   1   2  17      462.00      491.17     50.18 o
   2   2  17       24.39       46.25     15.04 o
   3   2  17       49.65       87.74     17.11 o
   4   2  17       99.87       76.53     16.51 o
   5   2  17      238.06      240.85     23.05 o
   6   2  17        0.51      -11.88     11.88 o
   7   2  17      374.69      308.46     32.54 o
   8   2  17      119.50      116.30     23.63 o
   9   2  17      118.33      102.36     23.14 o
  10   2  17      269.30      224.79     48.17 o
  11   2  17      335.58      428.51     65.23 o
  12   2  17       36.21       67.24     37.13 o
  13   2  17      173.36       89.32     45.16 o
  14   2  17      643.27      752.60     52.99 o
   1   3  17        1.86        6.09     13.95 o
   2   3  17       16.98       21.42     13.99 o
   3   3  17        8.52        4.08     13.12 o
   4   3  17        4.31       -6.30     13.62 o
   5   3  17       93.65       57.22     16.12 o
   6   3  17      154.44      108.89     19.43 o
   7   3  17        2.19       52.18     30.11 o
   8   3  17      428.16      321.13     55.19 o
   9   3  17      116.41      164.58     45.16 o
  10   3  17      135.38      102.36     40.14 o
  11   3  17       34.98       64.63     23.38 o
  12   3  17      112.69       52.37     39.14 o
  13   3  17      145.30      190.98     31.82 o
  14   3  17      450.13      379.99     40.50 o
   0   4  17     1635.57     1759.11     61.72 o
   1   4  17       48.54       89.84     17.97 o
   2   4  17        7.09       20.57     14.57 o
   3   4  17      120.48      232.76     25.32 o
   4   4  17        2.89       12.33     14.46 o
   5   4  17      725.26      770.48     53.43 o
   6   4  17      245.40      214.76     50.18 o
   7   4  17        1.84       22.08     31.11 o
   8   4  17      524.16      488.17    102.36 o
   9   4  17      236.64      237.17     31.93 o
  10   4  17        8.90       41.95     21.22 o
  11   4  17        0.80       14.05     22.58 o
  12   4  17      544.13      585.78     46.71 o
  13   4  17        1.46        7.62     21.12 o
   1   5  17      106.92      104.77     16.79 o
   2   5  17      601.50      646.55     37.60 o
   3   5  17        6.37       19.52     15.43 o
   4   5  17      168.23      173.72     32.64 o
   5   5  17       22.25       90.54     26.71 o
   6   5  17      390.80      254.90     54.19 o
   7   5  17       16.63       36.13     20.25 o
   8   5  17      661.93      663.63     92.83 o
   9   5  17       91.51      181.94     29.11 o
  10   5  17       71.59      153.60    103.36 o
  11   5  17      137.11      142.77     29.32 o
  12   5  17      598.76      595.51    112.40 o
   0   6  17      990.22     1018.13     55.19 o
   1   6  17      340.82      283.12     37.26 o
   2   6  17       68.34      134.98     22.63 o
   3   6  17       61.83       87.16     28.58 o
   4   6  17        0.66       -0.56     21.63 o
   5   6  17      258.70      356.91     40.13 o
   6   6  17       57.47       45.07     21.53 o
   7   6  17        0.24        9.30     19.48 o
   8   6  17        0.49      -10.04     18.37 o
   9   6  17      147.21       46.21     23.20 o
  10   6  17       53.19       54.56     44.66 o
  11   6  17       87.31       55.86     50.18 o
   1   7  17      132.64      213.61     26.97 o
   2   7  17      742.87      754.36     42.84 o
   3   7  17       45.31       36.21     26.94 o
   4   7  17      156.17      149.86     24.61 o
   5   7  17      149.03      237.61     27.76 o
   6   7  17      666.88      551.71     45.03 o
   7   7  17       56.02       30.20     22.04 o
   8   7  17      653.60      548.89     45.66 o
   9   7  17      103.08      105.99     38.13 o
   0   8  17       25.28       30.56     22.62 o
   1   8  17      131.63      155.49     26.24 o
   2   8  17       80.99       95.62     24.31 o
   3   8  17      159.18      199.50     28.18 o
   4   8  17      313.79      416.26     35.51 o
   5   8  17       86.12      128.23     37.13 o
   6   8  17       21.78       39.80     25.03 o
   7   8  17       68.26       90.32     49.17 o
  11   0  18      287.82      176.62     45.16 o
  12   0  18      114.51      248.88     55.19 o
  13   0  18      360.19      325.15     58.21 o
  14   0  18      336.23      326.15     60.21 o
   1   1  18       53.26       35.63     19.16 o
   2   1  18      284.35      303.62     32.85 o
   3   1  18      111.01       89.34     50.18 o
   4   1  18      244.73      327.76     35.08 o
   5   1  18      104.30       72.42     21.96 o
   6   1  18        1.78       12.20     14.42 o
   7   1  18      219.39      190.61     27.95 o
   8   1  18      112.30      107.83     24.11 o
   9   1  18       28.09       53.14     22.28 o
  10   1  18       69.05       93.60     36.13 o
  11   1  18        1.15       -7.02     19.48 o
  12   1  18        2.05       -1.09     20.71 o
  13   1  18       12.98       20.12     23.57 o
  14   1  18        0.17       -0.18     23.38 o
   0   2  18      415.38      777.75     64.23 o
   1   2  18       10.29       32.11     19.87 o
   2   2  18       54.02       15.28     18.41 o
   3   2  18     1607.42     1475.51     69.24 o
   4   2  18       38.92       54.78     16.41 o
   5   2  18      165.97      233.01     24.19 o
   6   2  18      221.41      441.56     38.34 o
   7   2  18      674.64      807.25     46.59 o
   8   2  18        8.33       39.17     30.11 o
   9   2  18      885.53      991.85     50.83 o
  10   2  18       80.28       76.05     25.43 o
  11   2  18        1.65       38.13     37.13 o
  12   2  18       90.27       30.11     40.14 o
  13   2  18      204.04      129.46     44.16 o
   1   3  18       46.31       52.91     43.15 o
   2   3  18      459.92      421.20     30.54 o
   3   3  18      282.26      285.65     26.41 o
   4   3  18      295.18      316.68     37.95 o
   5   3  18        8.43       -4.08     14.40 o
   6   3  18      286.66      208.21     48.67 o
   7   3  18     1479.24     1578.42     61.72 o
   8   3  18       26.73       51.17     22.66 o
   9   3  18        9.77       15.05     33.12 o
  10   3  18      790.13      776.74     84.30 o
  11   3  18       86.23      198.70     53.19 o
  12   3  18      100.09       81.29     45.16 o
  13   3  18        2.93       13.11     23.63 o
   0   4  18      527.94      455.61     65.23 o
   1   4  18      501.50      588.21     36.86 o
   2   4  18        9.45      184.72     26.98 o
   3   4  18      296.03      270.75     27.05 o
   4   4  18      166.22      429.23     44.87 o
   5   4  18      233.13      257.25     25.96 o
   6   4  18        0.42       85.30     40.14 o
   7   4  18      223.58      193.68     49.17 o
   8   4  18        9.78       97.34     42.15 o
   9   4  18      521.10      423.50     66.23 o
  10   4  18      119.72      152.87     29.41 o
  11   4  18      275.12      436.17     42.30 o
  12   4  18       56.18       51.90     25.32 o
   1   5  18       40.08       31.93     16.43 o
   2   5  18     1017.68     1095.78     45.15 o
   3   5  18       51.38       66.27     19.09 o
   4   5  18        9.56       19.73     17.70 o
   5   5  18      273.03      254.47     37.84 o
   6   5  18        4.47       21.07     38.13 o
   7   5  18      348.17      216.77     55.19 o
   8   5  18       41.09       84.22     25.54 o
   9   5  18        8.38       -1.00     19.77 o
  10   5  18      111.52      143.98     29.63 o
  11   5  18        7.37        4.70     21.42 o
   0   6  18     1233.49     1255.34     59.21 o
   1   6  18     1323.31     1472.19     52.94 o
   2   6  18        6.97       87.15     21.36 o
   3   6  18        4.66        8.33     17.49 o
   4   6  18       92.23      333.36     84.80 o
   5   6  18      776.14      740.61     87.31 o
   6   6  18       41.15       41.64     22.66 o
   7   6  18       71.17       43.53     22.18 o
   8   6  18      182.39      241.46     33.40 o
   9   6  18      105.82      149.53     29.70 o
   1   7  18        7.42        3.39     25.69 o
   2   7  18        1.32       -5.66     23.76 o
   3   7  18       76.58       80.62     30.86 o
   4   7  18       80.91      185.36     59.21 o
   5   7  18        9.91       11.32     21.53 o
   6   7  18      132.11      144.17     28.77 o
   7   7  18       28.16       60.07     23.85 o
   0   8  18       24.68      103.66     28.93 o
   1   8  18      446.09      445.53     31.41 o
   2   8  18       43.96        7.83     30.11 o
   3   8  18       10.02       45.83     31.91 o
   4   8  18      322.41      269.95     44.64 o
   1   1  19      145.50      180.73     28.38 o
   2   1  19       39.50       34.74     19.50 o
   3   1  19        0.24      -12.23     16.66 o
   4   1  19        3.80       18.18     17.70 o
   5   1  19       27.00       23.35     21.15 o
   6   1  19       12.12       16.06     30.11 o
   7   1  19      264.81      299.06     54.19 o
   8   1  19      304.37      269.95     52.18 o
   9   1  19      112.50       51.18     37.13 o
  10   1  19      740.07      736.60     81.29 o
  11   1  19       57.75       18.91     21.96 o
  12   1  19      149.30      339.73     40.70 o
   0   2  19     1209.51     1136.01     80.28 o
   1   2  19        1.30       48.56     27.10 o
   2   2  19       23.99       40.28     21.25 o
   3   2  19      248.02      334.86     37.59 o
   4   2  19       45.99       61.12     22.99 o
   5   2  19      998.21      889.30    117.92 o
   6   2  19        1.16       18.40     18.81 o
   7   2  19       24.77       47.01     41.15 o
   8   2  19       83.83       89.76     25.03 o
   9   2  19     1251.94     1447.40     62.21 o
  10   2  19       36.11       15.62     23.58 o
  11   2  19       62.38       62.47     26.17 o
  12   2  19        0.07       26.33     25.09 o
   1   3  19        0.04       15.04     20.71 o
   2   3  19       84.60       53.32     23.70 o
   3   3  19        0.01       33.31     30.11 o
   4   3  19        2.13      -13.83     13.83 o
   5   3  19        2.38        7.51     15.22 o
   6   3  19      466.38      556.35     43.78 o
   7   3  19        1.76       41.11     22.41 o
   8   3  19      499.21      615.27     77.77 o
   9   3  19       49.36      127.53     28.03 o
  10   3  19      106.83       80.28     42.15 o
  11   3  19        7.05        3.01     36.13 o
   0   4  19      129.65      144.51     43.15 o
   1   4  19      242.34      306.19     40.05 o
   2   4  19       25.43       12.07     22.14 o
   3   4  19      404.06      467.28     34.23 o
   4   4  19      164.06      211.25     25.88 o
   5   4  19      645.01      589.39     75.27 o
   6   4  19      288.29      264.76     33.72 o
   7   4  19        0.17       35.24     23.39 o
   8   4  19      179.71      103.36     47.17 o
   9   4  19     1404.43     1513.34    110.39 o
  10   4  19       70.69       41.15     42.15 o
  11   4  19       46.58       55.19     42.15 o
   1   5  19      582.79      680.27     56.33 o
   2   5  19        2.47       16.33     16.62 o
   3   5  19      217.31      169.08     25.66 o
   4   5  19       96.54       94.87     22.42 o
   5   5  19       19.63       77.85     24.09 o
   6   5  19      589.40      680.40     85.30 o
   7   5  19      109.80       96.34     44.16 o
   8   5  19      542.54      710.51     89.32 o
   9   5  19       82.80       94.57     44.66 o
   0   6  19       13.61       53.19     38.13 o
   1   6  19       69.13       45.18     20.13 o
   2   6  19       57.20       28.05     20.33 o
   3   6  19       61.15       54.37     20.91 o
   4   6  19      187.67      307.92     31.14 o
   5   6  19       23.13       57.20     41.15 o
   6   6  19     1009.82      792.80     94.33 o
   7   6  19       11.66        6.16     34.62 o
   1   7  19      305.87      364.70     48.11 o
   2   7  19      126.29       98.93     23.83 o
   3   7  19       19.43       25.94     27.65 o
   4   7  19        3.80       21.07     42.15 o
   5   7  19        2.54       34.12     41.15 o
   5   0  20     1002.98     1312.63     80.28 o
   9   0  20        1.58       65.23     37.13 o
  10   0  20       60.19       90.32     43.15 o
  11   0  20       22.33       51.18     41.15 o
   1   1  20        2.81       32.82     21.25 o
   2   1  20      321.84      269.38     33.57 o
   3   1  20       36.94       47.62     21.96 o
   4   1  20        1.44        1.51     19.16 o
   5   1  20       11.53      -12.21     19.50 o
   6   1  20       95.19       65.23     39.14 o
   7   1  20       24.93       66.23     38.13 o
   8   1  20        7.96        2.01     32.11 o
   9   1  20       39.76       66.23     38.13 o
  10   1  20      213.88      169.60     49.17 o
  11   1  20       16.60       26.09     38.13 o
   0   2  20      411.77      612.16     69.24 o
   1   2  20      313.66      598.21     60.21 o
   2   2  20      503.38      259.51     36.17 o
   3   2  20       73.30      203.57     32.95 o
   4   2  20      325.72      240.40     35.14 o
   5   2  20      464.81      617.18     74.26 o
   6   2  20       71.61      121.43     45.16 o
   7   2  20      871.09     1287.55     97.34 o
   8   2  20      468.04      304.07     61.22 o
   9   2  20        7.50      117.41     44.16 o
  10   2  20        2.20       18.06     35.12 o
   1   3  20      289.33      209.86     34.77 o
   2   3  20      560.26      554.02     51.08 o
   3   3  20      234.28      281.07     39.01 o
   4   3  20      163.62      238.03     35.79 o
   5   3  20      141.24       81.29     44.16 o
   6   3  20      170.21       71.25     42.15 o
   7   3  20       51.51       31.60     23.14 o
   8   3  20       54.81      119.05     34.12 o
   9   3  20        0.27       -2.14     22.83 o
  10   3  20      353.31      372.31     68.24 o
   0   4  20       10.45       21.07     34.12 o
   1   4  20       29.52       13.55     24.13 o
   2   4  20      121.93       40.75     25.84 o
   3   4  20     1276.21     1724.50     74.84 o
   4   4  20      323.47      173.61     35.70 o
   5   4  20      329.08      462.88     45.16 o
   6   4  20      183.66      142.84     30.86 o
   7   4  20       25.84       58.35     26.27 o
   8   4  20        6.35       58.98     31.11 o
   9   4  20      110.37       75.27     45.16 o
   1   5  20       12.47       11.04     24.13 o
   2   5  20        8.77      -13.40     23.08 o
   3   5  20        2.06       32.22     36.13 o
   4   5  20      521.24      376.48     33.78 o
   5   5  20       16.34       94.59     52.69 o
   6   5  20        0.36        3.23     21.94 o
   7   5  20        0.33        3.01     39.14 o
   0   6  20      211.22       77.27     46.16 o
   1   6  20        1.03       28.20     66.23 o
   2   6  20        3.02       45.88     37.13 o
   3   6  20      263.80      449.61     37.79 o
   4   6  20       92.89      -13.64     35.63 o
   5   6  20      144.64      184.65     54.19 o
   1   1  21      426.09      439.69     43.64 o
   2   1  21        0.54      -17.57     17.57 o
   3   1  21        3.80       20.94     20.92 o
   4   1  21        2.59       19.99     29.60 o
   5   1  21      369.40      250.89     54.19 o
   6   1  21       63.93      182.64     50.18 o
   7   1  21       25.32       29.10     37.13 o
   8   1  21      428.70      721.55     85.30 o
   9   1  21      503.46      237.84     56.20 o
   0   2  21      188.52      137.49     45.16 o
   1   2  21        0.15      -18.79     18.79 o
   2   2  21        7.79      -12.33     22.34 o
   3   2  21       48.68       53.59     25.55 o
   4   2  21       30.77       58.81     34.12 o
   5   2  21       48.91        6.02     36.13 o
   6   2  21       30.22       77.27     41.15 o
   7   2  21       27.81       37.13     35.12 o
   8   2  21      162.93      244.86     56.20 o
   9   2  21       73.79       45.16     40.14 o
   1   3  21        8.66        4.33     21.22 o
   2   3  21       59.49       36.25     24.00 o
   3   3  21       72.39      101.50     51.68 o
   4   3  21       22.64       55.33     25.84 o
   5   3  21       16.02      -27.10     33.12 o
   6   3  21       20.49      -20.07     31.11 o
   7   3  21      310.21      286.01     61.22 o
   8   3  21       52.34       38.13     42.15 o
   0   4  21        0.95      -11.04     33.12 o
   1   4  21      170.65       97.98     31.52 o
   2   4  21      113.96      185.08     35.79 o
   3   4  21      290.24      308.15     43.01 o
   4   4  21       70.11      119.42     49.17 o
   5   4  21        2.41       -1.00     36.13 o
   6   4  21       57.19       21.07     42.15 o
   1   5  21      280.09      327.92     45.73 o
   2   5  21       71.04       97.81     59.71 o
   3   5  21      161.79      258.37     42.56 o
   4   5  21      417.15      398.41     73.26 o
   0   0  22      972.85     1171.14     85.30 o
   1   0  22        0.12       90.54     27.15 o
   2   0  22      334.73      279.99     53.19 o
   3   0  22        1.65       84.30     37.13 o
   4   0  22        3.55       -5.05     21.56 o
   5   0  22      392.45      703.48     81.29 o
   6   0  22      115.11       18.06     38.13 o
   7   0  22       53.07       19.07     35.12 o
   1   1  22      357.11      301.94     84.30 o
   2   1  22       75.53       29.95     24.47 o
   3   1  22        8.52       16.25     23.76 o
   4   1  22       84.02       56.20     39.14 o
   5   1  22      803.20      756.67     83.29 o
   6   1  22      124.31      237.84     56.20 o
   7   1  22       99.33       83.29     43.15 o
   0   2  22       22.13       -9.03     33.12 o
   1   2  22      382.59      779.86     92.33 o
   2   2  22      168.14      130.18     36.13 o
   3   2  22      294.15       85.30     29.80 o
   4   2  22      757.61      674.38     82.29 o
   5   2  22      148.09      435.54     71.25 o
   6   2  22      157.86      149.53     50.18 o
   1   3  22      255.20      164.16     35.70 o
   2   3  22        2.18      -23.05     23.05 o
   3   3  22       46.55       72.69     29.44 o
   4   3  22      138.18       96.34     46.16 o
   5   3  22      393.65      448.58     73.26 o
   0   4  22        1.20       -7.02     36.13 o
   1   4  22      115.86      295.23     54.19 o
   2   4  22       25.04      -23.85     23.85 o
   1   1  23        0.82       21.39     25.00 o
   2   1  23      117.65      157.92     33.66 o
 
